# Supplementary material for: Chronic Undernutrition Differentially Changes Muscle Fiber Types Organization and Distribution in the EDL Muscle Fascicles
Source: Front Physiol. 2020 Jul 23;11:777. doi: 10.3389/fphys.2020.00777 (PMC7396705; doi:10.3389/fphys.2020.00777)
Supplement: Supplementary file 1 [file Table_1.XLSX]

## Sheet: F2 Control
Control	Fast	Slow	Intermediate	% Fast	% Slow	% Intermediate
F2 VIII	44	53	244	12.9032	15.5425	71.5543
F2 A1	219	61	346	34.984	9.74441	55.2716
F2 A2	273	43	560	31.1644	4.90868	63.9269
F2 R7	170	62	463	24.4604	8.92086	66.6187
F2 R9	382	50	287	53.1293	6.9541	39.9166
F2 IV	623	105	1122	33.6757	5.67568	60.6486
F2 VIII Gpo. 1 C						F2 A1 Gpo. 1 C						F2 A2 Gpo. 1 C						F2 R7 Gpo. 1 C						F2 R9 Gpo. 1 C						F2 IV G2 C
Fast		Slow		Intermediate		Fast		Slow		Intermediate		Fast		Slow		Intermediate		Fast		Slow		Intermediate		Fast		Slow		Intermediate		Fast		Slow		Intermediate
X	Y	X	Y	X	Y	X	Y	X	Y	X	Y	X	Y	X	Y	X	Y	X	Y	X	Y	X	Y	X	Y	X	Y	X	Y	X	Y	X	Y	X	Y
881	356	1100	457	1260	270	1084	348	468	508	873	350	350	215	680	74	989	263	810	756	1057	270	1091	148	446	453	524	469	264	454	1029	957	1399	682	1057	713
1028	272	1126	496	1280	334	1112	387	387	555	837	346	319	273	690	143	1008	233	882	675	1229	226	1137	147	397	482	431	534	277	479	942	972	1270	796	1126	704
1072	214	1185	554	1247	331	1136	438	372	439	889	318	255	361	628	163	1039	317	950	674	1228	393	1122	182	375	507	363	615	205	426	960	1041	1401	927	1073	845
1252	300	1068	549	1238	364	1120	472	297	447	840	317	342	355	489	208	1013	305	1021	702	1126	448	1076	173	308	534	470	678	181	535	835	1048	1324	1162	1014	830
1275	582	1062	510	1291	392	1154	495	241	474	796	318	368	319	514	282	1069	313	1003	767	722	436	1054	154	398	579	384	384	189	606	1035	1189	1304	1224	908	829
997	561	1111	597	1270	424	1133	556	221	585	215	498	420	283	513	350	1114	343	995	736	704	582	1044	180	470	569	902	404	202	663	1223	1116	1130	1211	884	775
1037	427	1121	629	1262	453	1095	528	215	559	216	467	440	259	413	478	1146	392	1045	773	804	587	973	177	470	613	886	924	236	675	1605	882	1145	1147	874	909
702	250	1139	659	1210	434	1052	500	229	735	220	526	448	328	336	499	1135	436	948	800	906	464	1002	185	452	632	1133	410	353	670	1202	979	1078	1204	832	898
626	378	1214	365	1272	514	1020	461	400	692	243	548	465	349	297	377	1088	431	846	822	934	550	1061	121	430	644	1550	445	406	611	1137	953	929	1011	769	1002
564	509	1215	334	1297	534	1028	415	352	666	258	569	423	388	730	212	1173	467	711	805	961	636	1181	56	500	665	1095	137	398	633	1136	905	1074	1296	718	983
568	572	1232	254	1219	530	971	425	320	597	249	513	362	412	716	295	1198	489	456	629	1116	736	1226	91	561	670	859	172	362	582	1597	447	1033	1304	679	1042
628	620	1195	262	1225	560	988	492	463	654	283	511	306	424	793	288	1188	530	408	633	1246	864	1257	52	370	646	2139	844	331	599	1281	592	487	1724	742	1102
760	662	1153	226	1201	595	983	537	511	602	305	482	295	456	889	274	1204	550	429	595	1182	958	1331	104	313	627	2076	891	304	565	1660	597	1095	1803	807	1086
830	602	1172	203	1146	568	1009	572	554	571	352	439	269	442	961	265	1176	571	516	627	1038	955	1378	66	316	652	2233	771	390	536	851	1202	1162	1871	796	1139
743	466	1109	194	1154	536	978	608	602	628	346	405	249	540	814	144	1160	558	626	595	926	896	1195	161	252	566	2247	889	338	510	864	1287	1000	1716	873	1120
1027	301	958	284	1114	558	957	600	558	509	340	385	247	596	1044	291	1133	575	1020	552	930	834	1229	167	250	595	2218	965	492	490	1005	1239	949	2010	932	1101
989	238	999	338	1150	613	931	617	515	497	319	411	277	574	1024	425	1094	611	1067	577	910	760	1214	293	246	501	2041	980	512	436	940	1480	782	2027	983	1138
1145	300	971	358	1200	682	1052	654	493	247	374	401	303	567	966	436	1133	628	1053	620	761	791	1164	312	156	458	1895	961	518	410	811	1438	1068	2345	1036	1038
889	497	953	410	1266	614	1111	635	593	200	396	402	302	538	938	549	1162	617	1083	646	853	865	1167	281	346	425	1951	842	629	563	726	1418	368	2414	1069	1096
826	464	972	509	1132	468	1154	629	592	337	383	453	367	546	793	422	1188	607	1048	727	763	911	1106	332	404	408	2048	779	776	450	685	1482	1151	2375	1114	1058
704	711	988	622	1174	462	1144	587	668	325	396	513	337	541	844	385	1173	656	670	789	623	913	935	401	509	332	2050	602	863	377	755	1457	598	2892	1176	1073
864	734	830	696	1134	430	1084	686	683	412	406	539	374	512	880	405	1202	666	658	835	606	889	910	429	621	434	1854	628	831	394	581	1548	499	2910	1143	830
1008	771	803	663	1069	446	937	670	754	293	404	571	428	547	691	412	1118	670	635	852	426	869	981	423	595	483	1730	632	940	380	1096	1562	566	2985	1207	854
914	906	653	658	1070	404	900	645	819	226	385	595	420	588	723	563	1105	646	552	801	353	795	847	418	639	493	1595	676	1016	388	1128	1502	654	2965	1299	911
1091	822	783	447	1097	369	858	605	1012	320	370	541	382	584	800	569	1077	646	589	799	451	730	856	465	628	520	1605	828	996	423	1013	1433	777	3075	1321	960
684	793	701	351	1120	328	821	606	1070	446	316	558	363	629	504	556	1075	670	563	760	534	668	826	508	586	556	1614	889	943	444	909	1384	710	3021	1379	982
726	796	733	398	1130	351	809	623	1054	562	312	579	394	654	376	608	980	660	532	757	286	892	886	496	553	502	2038	495	955	659	531	1509	986	3158	1454	956
705	746	766	838	1109	283	883	685	1160	571	292	604	341	667	527	614	1007	596	310	984	958	1044	882	534	745	484	2228	455	866	646	345	1665	1928	3187	1439	1022
774	193	755	820	1088	252	894	441	994	660	281	635	286	660	679	627	1034	610	307	936	1125	1218	864	580	708	510	1963	372	1001	206	273	1766	1248	3133	1450	858
540	207	765	798	1133	265	941	447	938	535	304	629	249	653	928	638	872	186	260	1036	828	1114	838	545	746	525	1838	464	939	175	218	1802	1451	3616	1325	799
623	315	726	834	1171	288	1039	383	868	506	297	648	363	449	1042	655	899	179	247	1056	612	1105	799	545	802	541	1961	474	691	120	294	1827	1917	3659	1342	693
565	352	829	868	1196	346	922	333	818	548	262	653	405	509	368	185	870	153	310	1029	414	1207	774	502	761	560	1959	234	611	139	319	1870	1884	3954	1368	647
786	513	852	930	1195	386	937	288	749	555	217	633	465	507	1167	546	850	135	360	1026	655	1271	770	441	707	591	2135	294	675	152	319	1906	1936	4022	1357	603
1225	427	774	976	1215	271	895	238	836	371	233	606	498	457	1196	461	836	155	408	944	867	1446	748	464	601	631	1861	883	658	207	465	1803	1471	2989	1280	685
1222	395	1008	852	1213	238	721	131	811	331	341	652	455	434	1149	658	826	118	438	943	554	1435	710	460	549	637	1726	968	476	184	506	1886	1662	2993	1217	664
1259	358	1033	834	1196	220	594	277	767	628	323	634	531	442	629	620	781	103	457	965	424	1392	763	411	586	645	2213	1111	409	240	612	1792	1793	2844	1202	759
708	867	1128	765	1146	202	574	252	748	690	232	686	533	496	245	714	764	142	1018	847	1013	1342	739	396	623	668	2334	941	174	266	617	1842	1358	2802	1459	717
570	714	1085	740	1091	181	517	292	941	390	388	335	558	472	775	814	779	159	988	848	139	1312	767	366	654	654	2358	884	139	348	566	1677	1766	2375	1536	690
590	629	1044	710	1059	169	540	292	1161	686	407	320	584	487	789	774	799	172	1072	808	205	1339	719	394	685	656	2352	575	974	846	582	1602	1445	2523	1528	635
491	264	1176	695	1027	175	453	300	503	350	439	341	616	527	233	1020	832	202	966	910	285	1300	697	429	702	682	2337	510	965	896	627	1598	1724	2597	1579	750
452	367	1217	629	996	197	471	378	334	752	474	269	571	554	694	1265	882	232	358	1173	355	1291	614	452	733	637	2150	1056	922	891	771	1625	1890	1846	1629	683
453	405	1170	597	1014	241	449	360	532	728	483	305	621	561	821	927	922	224	399	1067	322	1192	568	444	789	658	2187	1072	878	891	912	1622	1617	1890	1515	975
904	1009	625	656	1056	237	437	368	589	758	503	264	485	652	557	339	910	251	841	1407	292	1138	552	483	853	611	2075	1086	843	874	833	1755	1394	1661	1481	1081
622	471	603	746	1109	221	417	358	703	717	538	253	456	670			919	304	631	1033	219	1136	511	481	887	594	1962	701	829	910	936	1722	2108	1458	1567	1011
		610	802	1080	289	375	359	696	742	527	235	451	611			960	313	730	975	151	1187	528	440	896	513	2076	692	853	939	1106	1625	1963	1304	1545	1152
		770	744	1054	319	321	384	1020	780	522	208	450	212			892	303	786	981	275	999	555	406	857	480	2344	691	925	1009	990	1765	1821	1370	1399	1147
		793	744	1040	351	278	433	1123	801	492	220	521	242			855	318	766	949	319	1065	578	372	860	451	2289	635	920	1040	956	1797	2072	1091	1262	1149
		943	711	1093	500	300	521	894	747	509	189	570	282			819	294	563	1399	384	1005	640	339	867	429	2183	644	954	1040	680	1888	1804	1029	1291	1113
		1007	684	1026	506	266	593	1205	604	556	192	613	297			795	252	922	1041	639	804	645	294	743	418	1849	813	955	1071	168	1952	2102	820	1349	1108
		1255	402	1014	534	340	514	1191	572	574	222	651	299			811	239	872	1057	1179	571	620	276	728	381	1842	279	988	1027	215	1997	1831	634	1336	1040
		1295	365	927	538	354	532	655	890	680	152	636	354			782	314	839	1079	916	974	650	250	668	257			1060	1014	332	2021	2140	363	1268	1038
		532	455	910	495	396	487	689	890	657	230	675	347			797	329	1057	996	1461	282	674	234	518	224			1074	978	333	1986	2575	405	1390	818
		502	420	946	484	352	577	690	854	630	257	684	300			761	313	647	705	751	859	681	187	603	236			1000	963	278	1944	2379	299	1629	496
				943	446	329	622	714	865	661	270	656	218			740	305	381	779	1184	1145	695	162	783	237			951	956	377	2040	2254	1035	1559	544
				898	439	357	609	726	890	617	306	764	269			720	357	390	742	896	732	707	238	962	145			1066	1076	376	2082	2557	872	1500	577
				910	409	374	630	745	916	640	313	783	214			727	387	369	736	1455	539	731	283	902	256			1044	798	334	2111	2634	939	1458	573
				929	382	414	610	827	948	589	308	808	195			665	400	949	473	877	337	689	288	913	315			1020	823	417	2134	2888	879	1513	486
				984	388	445	568	843	967	556	296	834	226			737	461	975	517	831	366	719	318	867	347			980	790	476	2140	2586	716	1594	600
				974	419	479	584	881	974	521	323	867	279			760	477	1018	495	989	338	844	310	779	346			478	704	438	2058	2488	622	1152	1312
				1007	469	498	552	948	994	531	334	835	275			772	500	1017	460	1014	207	902	357	647	380			493	721	498	2105	2947	602	1098	1378
				957	583	525	564	986	995	562	338	878	324			787	461	1060	465	575	644	877	407	655	331			502	747	615	2143	2885	1472	1158	1442
				1025	616	512	536			478	339	822	332			830	467	1031	433	593	728	817	442	362	333			451	703	589	2047	2918	1396	968	1340
				1056	584	436	489			465	418	778	353			818	503	1075	487			818	472	372	290			443	725	737	2173	2655	1456	942	1258
				1074	617	456	457			431	414	760	377			870	477	1078	541			932	511	267	379			409	734	852	2012	2272	1285	908	1201
				1099	648	418	476			445	411	873	353			878	431	1105	419			959	541	923	573			397	711	1145	2212	2385	1497	813	1296
				1039	657	389	621			481	466	935	351			859	402	665	470			986	580	944	533			376	721	696	2283	2553	1096	788	1353
				1072	693	311	684			485	487	970	346			835	414	690	483			959	597	760	685			384	736	545	2280	2679	1585	742	1297
				1125	692	234	654			493	515	1025	367			945	420	807	302			926	575	416	352			316	679	183	2060	2693	2109	694	1309
				965	673	196	667			448	525	1046	350			998	406	646	208			1014	609	442	374			508	692	225	2075	2356	2155	621	1235
				945	634	177	695			427	521	1092	393			1034	450	624	242			1042	521	686	233			565	704	205	2177	2479	2188	578	1212
				912	585	196	700			462	553	1046	404			1070	457	1067	203			1089	441	799	404			553	753	424	2177	2369	2213	660	1157
				886	551	325	464			556	545	1051	428			979	478	1110	234			1069	385	611	698			584	729	461	2289	2370	2683	709	1158
				855	573	356	477			570	591	1092	517			988	456	1159	245			1157	380	634	728			602	750	606	2199	2164	2742	701	1200
				837	536	512	400			587	612	1059	565			964	493	1111	292			1215	430	526	722			641	752	883	2028	2485	2493	513	1362
				812	560	543	416			637	365	1031	574			955	528	1043	346			1229	452	756	732			695	815	356	1801	2890	2576	585	1424
				816	497	581	405			653	347	1067	608			977	539	1112	381			1204	475	819	700			738	834	468	1949	2732	3359	649	1383
				822	642	620	398			720	275	996	560			1017	525	1026	401			1225	486	886	806			784	825	442	1948	2838	3443	635	1520
				883	636	615	442			729	236	988	517			1056	525	1189	395			1264	462	905	863			817	806	479	2395	2737	3472	688	1542
				888	609	564	474			754	260	1038	501			1040	543	1144	422			1272	414	931	926			1076	710	318	2367	2572	3578	789	1520
				869	667	583	491			729	313	1008	449			734	258	1153	457			1274	369	957	997			1013	1129	272	2286	2380	3591	852	1544
				918	661	606	487			747	320	889	452			707	229	1122	516			1256	342	901	977			892	946	355	2170	2472	3443	695	1659
				952	683	619	489			767	320	849	447			697	197	1130	573			1207	353	1015	928			885	991	498	2229	2210	3388	742	1580
				780	634	648	505			793	288	826	436			674	253	1155	546			1300	327	1028	862			888	543	720	2252	2638	3112	750	1673
				748	619	678	496			799	266	802	484			624	229	1183	529			1296	355	1068	772			483	521	609	2351	2462	4021	817	1641
				737	572	693	508			790	237	855	510			623	269	1162	491			1387	351	1012	1055			496	553	591	2423	2557	3977	870	1700
				757	538	710	526			774	146	874	515			594	279	1184	431			1346	418	980	1108			560	591	649	2385	3429	3149	1009	1655
				718	526	685	587			771	119	855	554			584	230	1210	532			1419	284	860	912			674	632	709	2402	3065	2890	1091	1691
				672	541	661	583			765	97	888	562			583	192	1209	576			1468	323	760	782			913	613	853	2504	3832	2972	1029	1539
				662	576	610	573			784	76	870	592			561	169	1171	651			1475	364	688	788			1459	391	1128	2522	3079	2394	964	1583
				645	602	644	633			845	158	1015	630			593	160	1130	650			1479	265	681	750			1305	405	1034	2502	3228	2497	1034	1861
				564	607	710	618			841	235	987	638			575	132	1391	582			1490	288	922	735			1203	384	896	2279	3330	2329	992	1893
				576	654	707	662			867	237	911	653			618	113	1332	575			1522	259	981	711			1109	381	482	2556	3686	2158	898	1920
				503	644	598	678			900	261	900	664			612	138	1114	80			1516	303	973	751			1096	433	571	2551	3451	1970	844	1900
				584	687	571	663			920	267	851	654			639	125	1200	196			1315	522	864	748			1246	616	634	2602	3324	874	795	1913
				616	690	526	647			912	292	824	642			663	156	1154	211			1259	553	705	726			1423	630	687	2671	3522	734	768	1869
				652	690	515	679			948	352	775	621			730	163	1208	259			1253	504	667	701			1525	574	603	2654	3468	598	725	1876
				681	679	404	657			985	316	811	615			696	169	1150	118			1160	593	462	734			1414	521	868	2621	3591	897	712	1771
				691	645	564	380			1001	352	771	528			734	126	1249	199			526	595	730	795			1289	144	994	2578	3711	913	660	1781
				733	674	710	345			974	376	719	487			802	127	1266	245			494	545	798	859			1135	166	520	2449	3220	496	784	1751
				716	626	724	368			986	393	693	495			754	217	1006	365			480	626	856	828			793	112	512	2627	3374	415	842	1804
				699	441	762	357			1014	400	713	455			832	177	1101	603			511	662	945	809			1526	144	419	2681	3022	275	911	1793
				747	438	679	465			1025	351	708	436			744	77	1145	621			481	693	1038	1090			1531	174	414	2637	3230	301	606	1718
				744	494	718	451			1041	317	722	533			707	83	1155	836			512	704	827	509			1422	160	688	2560	3833	1226	562	1794
				766	417	765	478			1054	344	265	491			702	110	904	949			531	725	863	523			1479	112	493	2330	3565	1412	507	1831
				743	373	782	439			1068	419	226	487			598	93	1126	976			567	712	732	701			1597	231	607	2721	3703	1468	414	1787
				761	345	792	581			1096	418	295	616			693	56	1177	921			562	666	737	662			1580	302	527	2726			380	1743
				766	318	799	609			1109	428	320	645			711	30	906	1356			490	748	1079	191			1528	342	452	2729			449	1663
				798	332	684	242			1091	452	373	482			654	65	702	913			513	786	1182	223			1509	304	438	2809			501	1601
				795	294	394	370			1081	480	1094	579			650	89	687	963			613	753	1099	234			1607	365	704	2735			483	1548
				851	324	493	450			1142	466	1146	499			528	179	755	821			665	755	1305	218			1595	335	846	2676			428	1611
				850	370	520	457			1093	503	1100	490			512	146	932	619			717	746	1267	190			1649	421	807	2725			409	1579
				926	345	789	500			1053	478	1109	454			539	227	904	605			692	708	1317	163			1580	430	892	2726			362	1587
				952	316	810	522			1049	448	947	231			496	236	1195	618			727	700	1243	127			1669	382	969	2746			291	1601
				1000	304	906	558			1022	485	924	278			436	155	826	575			770	704	1268	90			1599	490	993	2671			308	1534
				913	251	867	459			1017	507	984	318			471	177	1090	117			737	664	1459	207			1532	509	1053	2871			184	1879
				920	285	958	500			1033	534	932	323			373	231	584	333			784	667	1545	274			1562	475	1028	3000			247	1897
				886	300	877	283			1063	532	909	325			345	257	617	313			778	623	1466	338			1614	545	918	2989			373	1854
				844	291	794	62			1128	498	399	246			367	282	461	666			733	606	1449	364			1654	508	825	2900			717	2054
				855	264	691	190			1131	525	1017	669			317	229	631	663			724	633	1491	424			1395	489	816	2838			793	2126
				866	243	742	527			1160	545	962	381			268	292	662	666			694	648	923	482			1450	667	749	2848			852	2089
				900	210	755	605			1164	599	1059	490			323	317	776	586			834	679	1041	508			1366	687	681	2899			920	2087
				949	202	638	596			1147	614	659	188			211	382	744	573			829	645	1222	548			1275	699	793	2971			991	2094
				952	162	758	210			1125	607	769	186			233	423	799	715			833	611	1398	540			1486	845	753	3007			1058	2123
				837	133	859	192			1067	594	470	232			332	434	629	1293			862	637	1418	578			1563	836	844	3077			1103	2045
				850	177	690	289			1081	561	212	446			323	473	639	1332			912	693	1417	602			1587	727	804	3152			1061	1931
				826	193	626	340			1092	577	539	376			289	503	681	1306			947	717	1537	625			1550	779	1095	3100			1008	1985
				821	233	631	417			1033	576	406	357			318	518	568	1344			951	763	1584	592			1535	920	876	3239			944	1921
				792	168	784	409			1043	592	339	392			277	536	273	973			985	801	1595	567			1505	882	1022	3251			1101	2141
				745	152	808	407			1023	618	382	349			219	550	276	945			1085	781	1605	613			1434	889	1092	3339			1170	2138
				734	190	604	537			1052	624	533	558			170	523	646	565			1122	782	1676	600			1272	913	1694	3083			1102	2228
				698	165	843	572			1076	638	521	535			198	494	598	540			1024	803	1511	537			1093	888	1759	3052			1026	2220
				632	186	1092	603			1090	657	746	617			148	573	949	342			1083	706	1646	482			1355	972	1623	3128			984	2163
				667	217	919	687			1123	665	658	497			149	621	1017	311			1114	701	1212	406			1289	956	1617	3062			1082	2270
				746	260	963	672			1152	663	624	413			186	611	1068	305			1108	671	1252	425			1243	973	1491	3145			934	2204
				776	257	740	811			998	634	630	455			194	574	1361	317			1141	708	1244	444			1345	1011	1424	3112			903	2164
				761	288	757	832			977	659	920	594			220	590	1332	380			1157	675	1226	454			1172	1049	1330	3102			780	2243
				730	280	769	855			985	686	945	618			234	626	1479	600			1185	708	1146	641			1103	677	1328	3005			664	2156
				689	304	793	858			1012	694	959	589			359	588	1477	637			1168	743	1130	564			1626	649	1240	3026			633	2252
				655	267	712	801			1022	660	907	471			334	615	1466	836			1002	654	1075	580			1641	674	1191	3236			466	2203
				621	231	697	777			958	565	419	197			411	613	1452	741			988	687	1060	598			1686	693	1183	3309			542	2137
				579	193	636	805			958	543	323	591			488	615	1466	707			477	814	1045	618			1152	1129	1178	3397			371	2242
				516	195	558	816			932	564	887	821			580	612	1409	745			936	931	1070	654			1168	1163	1253	3433			326	2229
				561	224	528	805			931	520	885	777			563	653	1207	664			893	902	1204	684			1113	1172	1181	3480			257	2209
				586	247	516	784			937	489	919	796			599	578	1307	812			881	880	1208	651			1224	1186	1250	3531			253	2142
				588	280	488	788			921	484	911	712			626	592	1249	800			874	839	1145	717			1244	1101	1380	3490			258	2106
				581	314	472	782			901	474	999	705			669	564	1187	1112			869	782	1161	796			1225	1075	1452	3502			257	2024
				660	354	454	766			920	438	983	737			670	526	922	788			863	747	1163	828			1567	871	1429	3445			275	1987
				651	330	467	717			918	409	820	698			560	508	962	667			833	724	1166	857			1644	850	1396	3415			393	1957
				475	310	342	728			895	404	790	701			507	505	850	695			832	794	1212	872			1656	887	1356	3358			563	1946
				497	336	170	723			842	391	807	755			479	553	1148	771			792	791	1169	891			1399	936	1403	3305			752	1955
				513	389	179	752			787	381	832	746			454	547	1044	818			817	837	1198	910			1336	1041	1445	3269			616	1958
				560	433	209	772			795	357	848	871			398	550	623	875			776	864	1085	919			1475	1050	1415	3218			832	2333
				629	420	279	761			692	378	794	884			395	451	657	882			827	881	1173	958			1719	393	1314	3258			945	2340
				642	451	300	780			680	349	771	935			441	474	675	860			827	920	1172	1001			1754	379	1594	3338			1003	2298
				675	482	347	778			705	399	772	964			612	470	708	874			801	945	1308	863			1800	358	1649	3401			1135	2302
				615	494	384	707			732	418	767	1028			577	441	741	897			874	939	1367	840			1836	385	1545	3546			1116	2400
				379	352	502	709			742	391	463	766			587	405	473	1108			942	968	1428	798			1987	213	1630	3532			1105	2453
				968	252	588	724			693	434	447	705			561	394	511	1101			978	953	1496	803			1992	239	1799	3524			1002	2405
				610	631	558	692			653	431	414	729			571	365	97	1184			968	1003	1528	671			1978	253	1941	3551			916	2433
				865	508	629	775			586	358	377	699			494	372	94	949			1016	983	1592	906			2098	370	1824	3316			837	2423
				852	465	726	744			537	500	346	710			458	385	179	1183			1003	1019	1256	1018			2135	354	1803	3370			754	2457
				632	730	795	896			727	557	301	759			485	335	932	1005			1084	981	1442	997			2150	389	1750	3297			635	2487
				630	769	834	910			775	540	346	772			530	328	809	1077			1084	1019	1157	1091			2162	342	1677	3280			713	2510
				580	739	853	882			763	573	376	791			455	294	459	1221			1052	1030	1663	567			2215	328	1815	3162			767	2550
				578	774	931	907			736	604	430	798			477	267	470	1249			1101	958	1772	621			2042	394	1868	3095			928	2538
				589	831	938	939			774	600	496	810			540	296	631	1233			1088	923	1807	603			2090	425	1964	3004			424	2375
				652	797	938	968			749	635	476	822			433	352	702	1391			1038	915	1813	569			2134	442	1793	3238			382	2332
				672	767	1037	940			781	654	402	828			388	388	1220	1143			1061	880	1840	590			2168	478	1593	3643			321	2302
				676	733	1077	923			732	676	364	830			318	376	1269	662			995	887	1866	558			2202	452	1555	3675			406	2452
				730	703	1023	902			616	650	314	820			269	374	1364	367			960	875	1889	541			2160	505	1664	3692			840	2245
				757	721	990	839			591	647	269	838			398	185					1097	859	1874	602			2234	500	1735	3731			754	2343
				784	699	960	797			619	603	235	850			413	224					1102	892	1926	562			1959	578	1812	3634			1049	2601
				801	773	976	761			687	556	234	808			404	326					1153	913	1955	528			1834	305	1402	3586			1122	2637
				745	769	1077	849			670	525	348	877			392	291					1153	962	1992	530			1850	241	1253	3607			930	2638
				741	803	1098	861			662	490	318	906			366	377					1154	1000	1989	501			1823	252	1330	3587			567	2637
				811	809	1071	817			648	459	290	924			777	590					1129	1018	1925	500			1904	239	1334	3528			448	2624
				742	871	1098	818			570	439	356	913			813	590					1188	999	1804	516			1920	1234	1321	3708			407	2583
				798	860	1128	848			452	623	420	890			845	601					1215	988	1747	496			1976	1227	1381	3747			416	2528
				794	906	1097	791			429	645	467	871			829	550					1241	976	1701	489			2029	1212	1856	3745			1057	2701
				820	925	1139	753			426	670	417	994			749	571					1274	972	2037	540			2046	1170	1636	3711			1034	2797
				870	914	1141	716			446	682	408	1015			704	574					1214	927	2026	575			2086	1190	1549	3740			1107	2775
				896	800	1050	708			471	673	437	1052			685	463					1207	869	2069	567			2132	1200	1854	3876			991	2866
				863	833	947	766			488	671	400	1065			676	439					1226	839	2083	540			2215	1204	1692	3812			986	2912
				855	869	951	705			480	632	479	1032			745	422					1218	810	2064	516			2232	1179	1625	3847			948	2846
				841	790	1046	805			501	624	504	1073			828	373					1218	810	2095	504			2245	1153	1679	3886			844	2807
				904	762	1002	793			544	661	520	1017			793	395					1185	827	2112	529			2210	1002	1745	3949			778	2779
				925	731	870	848			636	682	503	991			637	485					1172	862	2117	565			2218	894	1609	3922			678	2811
				885	703	984	959			675	656	514	955			641	519					1254	910	2120	592			1859	1067	1526	3836			595	2786
				1022	744	1011	977			667	633	526	911			678	593					1269	833	2109	610			1763	936	1469	3792			638	2774
				973	714	1067	896			682	622	556	996			901	502					1315	845	2003	648			2043	869	1434	3871			405	2768
				967	754	1174	795			737	646	589	997			898	536					1326	915	1949	624			2112	815	1481	3931			489	2831
				958	791	1167	772			771	673	581	1054			924	559					1394	911	1947	655			2211	752	1835	3797			654	3022
				995	812	1076	748			805	666	651	1040			903	592					1436	856	1903	650			1911	425	1628	4002			842	2984
				941	843	1062	735			838	661	675	1027			902	625					1468	874	1893	681			1918	362	1671	4029			966	2988
				928	872	278	683			852	688	736	1047			875	641					1450	913	1929	679			1901	322	1729	4045			1111	2964
				990	958	276	733			877	653	921	971			909	360					1422	947	1800	310			1888	375	1698	4108			956	3093
				930	946	371	770			887	601	988	1030			885	382					1411	879	1781	338			1908	400	1667	4151			1026	3095
				924	989	393	760			870	571	835	1089			861	213					1192	781	1780	414			1872	405	1600	4159			1164	3061
				883	984	414	764			855	540	1032	910			875	253					1205	742	1806	395			1857	419	1472	4058			1110	3195
				869	955	432	776			845	513	1106	907			632	193					1225	715	2134	257			2012	361	1976	4065			1054	3199
				1114	873	579	844			829	488	1171	886			501	754					1243	749	2168	282			2026	341	1856	4065			791	3195
				1079	858	673	834			832	454	1130	965			642	648					1249	690	2157	318			2027	1017	1837	4173			748	3145
				1070	878	641	834			825	430	1161	1004			691	724					317	810	2191	306			2057	1010	1530	4032			1101	3279
				1045	887	632	854			855	430	1205	984			756	717					364	826	2045	247			2092	1009	1539	4103			1181	3171
				1027	926	889	906			752	421	1185	1061			756	748					383	854	1928	278			1786	1121	1995	3979			1260	3201
				995	909	907	915			739	464	1088	1090			685	785					353	881	1912	302			1716	841	1451	3966			1246	3287
				1067	835	852	746			905	621	953	698			705	837					338	907	1969	320			1768	838	1805	4252			1256	3372
				1053	797	773	750			916	589	855	680			732	832					317	879	2004	309			1808	818	1697	4324			1336	3464
				1092	784	786	700			310	539	295	698			754	806					302	853	2045	319			1856	856	1634	4285			1186	3549
				1118	828	1013	862			262	530	412	774			759	850					276	859	2094	333			1934	826	1834	4377			1439	3388
				1144	853	1096	718			339	692	171	901			739	904					340	772	2186	375			2034	840	1883	4338			1487	3345
				1146	726	1169	713			374	654	188	866			706	907					406	814	2100	389			2228	863	1900	4412			1545	3159
				1169	738	199	719			376	675	382	758			788	910					430	799	2052	372			2197	838	1848	4427			1626	3254
				503	554	200	750			360	697	657	758			838	910					438	771	2029	416			1911	1016	1942	4164			1527	3305
				394	603	1183	738			432	604	658	671			859	933					425	740	2032	441			1525	1147	1704	4234			1537	3433
				346	588	1180	650			597	378	635	688			850	976					402	674	2068	444			1583	1207	1722	3989			1506	3519
				402	547	732	857			530	379	610	683			834	1014					420	674	2210	487			1650	1225	1165	2946			1668	3493
				416	499	826	862			664	394	613	653			812	988					422	700	2103	477			1708	1226	1213	2887			1761	3450
				355	529	291	558			806	457	576	689			812	1038					448	694	2057	476			1184	1211	1421	2833			1846	3417
				231	583					923	649	544	741			819	1057					361	695	1984	461			1226	1228	1563	2847			1890	3466
				264	654					903	365	601	722			807	1084					512	841	1956	415			1247	1209	1724	2857			1957	3391
				386	726					994	416	638	723			787	1097					513	880	1915	468			1333	1204	1870	2805			1905	3329
				135	572					1003	445	513	687			721	1083					561	841	1816	483			1397	1165	1859	2878			1871	3241
				217	542					974	464	726	947			692	1008					617	835	1859	526			1446	1188	1930	2930			1739	3181
				274	466					889	505	757	1081			709	985					694	829	2184	585			1504	1233	1998	2919			1491	3063
				378	460					882	478	374	972			685	1096					729	936	2176	617			1696	1289	2065	3013			1548	3087
				381	408					856	481	315	944			662	1067					664	923	2163	538			1891	1275	2043	2751			1397	3009
				298	425					835	288	434	930			632	1074					615	942	2216	567			2011	1236	1965	2704			1540	2983
				175	454					770	265	499	895			611	1081					586	928	2165	770			1791	1045	1393	2708			1578	3011
				107	464					617	180	876	855			590	1079					565	883	2176	808			1696	1039	1336	2679			1963	3096
				124	422					545	594	881	891			570	1091					528	923	2215	802			2278	548	2054	3138			1703	3562
				97	497					1010	534	915	885			549	1059					554	959	2122	769			2243	593	2024	3474			1638	3605
				77	545					828	266	913	847			560	1033					495	963	2090	777			2232	624	2048	3602			1604	3472
				157	378					941	412	1098	837			522	1063					600	968	2069	800			2313	625	2163	3627			1507	3618
				105	382					1060	366	868	706			496	1016					610	997	2044	809			2333	593	2143	3078			1490	3667
				117	294					1078	383	952	738			478	990					637	972	2004	819			2395	619	1919	2493			1457	3710
				267	327					906	521	1012	983			448	1006					658	1009	1965	811			2381	577	1838	2563			1404	3686
				379	229					271	476	964	1101			453	969					721	1021	1996	778			2406	561	2067	2645			1366	3660
				459	271					648	546	501	1117			468	913					704	1065	1936	786			2388	539	1796	2627			1276	3696
				281	377					633	523	522	1109			508	864					675	1036	1794	703			2375	508	1626	2561			1508	3741
				328	316					618	546	553	1105			603	852					668	1090	1811	675			2355	532	1554	2580			1608	3755
				235	665					1130	693	546	1079			604	878					595	1042	1708	671			2326	493	1329	2497			1743	3626
				315	647					967	649	613	1057			583	874					619	1073	1813	769			2351	484	1181	2432			1776	3760
				402	684					823	690	480	1100			579	858					577	1080	1878	812			2328	454	1182	2366			1980	3735
										685	689	476	1125			620	905					650	1125	1689	724			2309	421	1228	2374			1881	3578
										411	677	450	1119			601	964					587	1120	1627	701			2253	360	2172	2157			1701	3375
										992	722	473	1159			646	978					607	1151	1995	845			2278	428	1654	2151			1902	3764
										1008	744	634	1207			629	1007					546	1113	1990	866			2282	462	1681	2026			1383	3821
										1028	736	690	1235			396	1036					537	1155	1950	875			2320	550	1354	2066			1574	3859
										1042	742	671	1290			364	1060					503	1148	1918	880			2341	758	1213	1965			1772	3843
										1026	763	754	1131			341	1039					425	1087	1913	854			2361	738	1143	1930			1927	3835
										1071	779	984	1253			309	1032					434	1062	1881	842			2416	825	1770	1968			1939	3907
										1061	794	1070	1254			319	997					417	1037	1884	896			2399	784	2004	1758			1787	3932
										1037	793	724	1118			279	998					392	1034	1912	900			2443	829	1609	1668			1796	4015
										1023	813	792	1129			286	973					387	1094	1944	911			2367	859	1532	1749			1770	4095
										1045	843	480	1065			279	951					393	1133	1908	932			2428	859	1343	1798			1895	4136
										1044	869	1095	732			264	969					356	1078	1973	903			2425	898	1406	1908			1594	4064
										1110	891	1164	747			250	990					334	1101	1984	924			2349	799	1170	1680			1581	3974
										1123	870	984	848			230	968					296	1096	2018	911			2276	1160	1864	1617			1534	3940
										1155	830	296	858			201	985					287	1062	2020	887			2311	1138	2009	1519			1486	4006
										1149	801	447	849			207	1017					264	1086	2046	919			2341	1134	1547	1317			1905	4241
										1135	782	1262	908			255	1026					251	1119	2061	929			2385	980	1285	1302			1856	4300
										1114	772	1225	833			279	1036					221	1065	2076	944			2279	879	1893	1007			1757	4329
										1096	753	882	663			182	958					177	1075	2092	915			2335	875	2058	948			1684	4292
										1128	819	1051	631			200	946					184	1102	2109	932			2155	1196	1623	1019			1642	4237
										925	715	362	650			159	926					201	1118	2112	896			2291	903	1586	1116			1577	4241
										903	712	685	669			122	927					139	1152	2113	878			2328	907	1407	1239			1754	4200
										885	720	511	410			130	888					205	1153	2137	886			2405	877	1482	1227			1830	2696
										851	722	548	418			150	858					230	1163	2140	914			2320	973	1644	1277			1774	2701
										834	713	601	383			117	869					225	1205	2180	878			2368	1006	1790	1203			1718	2750
										808	723	935	502			123	817					261	1172	2196	864			2353	964	2042	881			1665	2725
										761	704	939	445			103	793					298	1174	2177	899			2226	1086	1883	788			1659	2785
										744	733	774	679			108	732					330	1153	2170	843			2264	1104	1879	706			1588	2771
										759	746					121	757					357	1134	2149	821			2414	591	1959	655			1528	2733
										804	762					150	760					439	1118	2081	851			2426	655	2000	712			1442	2774
										827	753					144	712					471	1167	1948	1033			2442	697	1689	768			1476	2815
										833	783					165	799					432	1166	1956	987			1742	594	1727	831			1498	2881
										863	772					186	807					392	1186	1991	1017			1785	548	2171	925			1431	2922
										890	765					193	835					546	1071	1940	1091			1711	579	2109	622			1382	2914
										876	787					172	845					328	963	2029	1091			2044	1131	2097	568			1301	2925
										861	809					213	817					340	932	2070	1042			2255	917	2007	528			1259	2799
										903	821					209	785					299	912	2079	1134			2379	901	1822	482			1297	2727
										932	859					187	741					255	922	2103	1150			2425	732	1745	504			1209	2691
										896	857					161	695					268	888	2146	1113			2290	739	2183	418			1161	2771
										970	856					196	682					233	942	2189	1034			2083	643	2069	311			1157	2813
										974	818					190	652					251	951	2164	998			2287	591	2104	539			1656	2868
										985	890					203	656					234	970	2120	1009			2364	596	1782	448			1592	2935
										996	911					137	651					232	1004	2174	948					2931	153			1544	2916
										953	917					163	651					205	1029	2141	960					2596	153			1709	2961
										968	922					263	697					231	1030	1785	989					2618	102			1774	2945
										842	829					267	748					334	1008	1817	1038					2790	101			1823	2964
										817	838					242	734					443	1007	1818	934					2539	118			1864	3003
										808	817					304	724					412	980	1796	880					2472	279			2100	2856
										798	800					427	753					373	961	1747	867					2533	305			2013	2789
										735	778					413	704					381	925	1803	908					2373	421			2089	2722
										660	776					433	664					405	893	1692	892					2285	348			1906	2715
										657	733					411	674					484	898	1699	860					2270	570			1874	2738
										680	744					223	697					473	871	1869	953					2169	566			1939	2642
										674	704					217	732					456	849	1902	990					2483	466			1651	2663
										658	668					238	768					447	813	1810	1236					2628	537			1588	2676
										632	741					265	797					743	1044	1683	1111					2679	510			1999	3216
										611	732					329	799					857	1028	1856	1135					2737	466			2013	3376
										606	703					345	847					892	1004	1764	1059					2765	414			1971	3289
										560	760					319	853					1031	1060	1624	997					2813	514			2088	3315
										597	782					404	861					1018	1085	1509	973					2816	615			2073	3256
										602	804					384	892					988	1051	1511	947					2728	572			2167	3240
										541	748					486	843					973	1073	1626	962					2892	511			2157	3332
										516	755					396	940					982	1121	1769	963					2767	231			2107	3408
										498	751					360	936					944	1102	1429	1069					2686	270			2159	3445
										539	695					358	997					925	1074	1372	1065					2282	99			2092	3506
										557	714					388	1016					928	1121	1411	1019					2744	912			1980	3648
										427	698					410	970					879	1112	1291	1126					2397	872			2069	3675
										359	740					136	969					847	1133	1305	1190					2482	821			2147	3662
										382	735					152	995					807	1140	2264	511					2414	709			2123	2964
										402	733					170	1027					830	1177	2254	577					2294	926			2151	3151
										436	729					169	1069					876	1161	2319	474					2287	862			2136	3191
										446	746					190	1062					926	1160	2198	1153					2550	542			2165	2578
										483	741					180	1100					920	1201	2192	1200					2360	839			2145	2635
										330	724					218	1071					1063	1184	2167	1163					2317	789			2063	2540
										315	743					240	1083					1105	1143	2317	1076					2711	1186			2018	2588
										326	777					264	1058					690	1111	2366	1078					2516	1438			1944	2575
										299	719					290	1073					848	1205	2246	997					2348	1454			1916	2567
										290	691					277	1104					878	1187	2276	983					2503	1389			1734	2478
										253	673					239	1115					879	1217	2319	1010					2267	1788			1681	2488
										243	707					325	1086					874	1251	2225	1043					2277	1620			1640	2405
										256	729					371	1094					840	1236	1977	955					2828	1655			1551	2467
										251	763					409	1098					744	1196	2217	935					2817	1590			1503	2477
										727	702					845	1068					772	1207	2280	923					2886	1739			1400	2575
										803	691					869	1032					770	1237	2284	847					2902	1927			1479	2619
										791	723					876	970					740	1258	2245	840					2736	1998			1341	2398
										952	734					917	1014					722	1230	2242	811					2667	1979			1266	2420
										927	743					910	1041					722	1196	2281	805					2463	2048			1407	2364
										213	732					885	1077					677	1224	2308	798					2501	1814			1424	2423
										1225	715					895	1097					632	1195	2315	828					2577	1862			1500	2398
										1215	743					931	1099					659	1182	2370	820					2482	1905			1713	2346
										1201	768					943	1073					602	1217	2340	834					2649	1810			1879	2367
										1180	811					954	1016					563	1244	2415	926					2828	2260			1949	2423
										1219	658					980	1060					617	1263	2398	942					2235	2425			2018	2392
										1187	556					994	1068					577	1284	2444	798					2384	2395			2114	2418
										1180	585					1014	1041					551	1302	2441	760					2298	2559			2009	2487
										1196	622					994	1002					578	1312	2406	755					2651	2418			1880	2623
										1184	686					951	970					609	1319	2371	777					2701	2400			1846	2655
										1200	705					916	942					601	1359	2294	770					2827	2371			1657	2618
										433	299					937	917					537	1360	2254	793					2200	3096			1516	2566
										614	239					954	939					491	1374	2259	768					2368	3020			1847	2453
										1007	298					940	898					469	1358	2062	965					2466	2841			1534	2325
																963	882					453	1388	2008	974					2296	2832			1614	2341
																957	849					478	1412	2305	575					2192	2848			1557	2256
																908	905					440	1422	2302	514					2631	2947			1599	2205
																1114	742					404	1425	2271	393					2723	2987			1503	2229
																1088	784					357	1379	2195	355					2739	2874			1537	2173
																1136	792					381	1364	2042	294					2679	2919			1412	2258
																1161	772					390	1343	2011	257					2860	2997			1343	2189
																1113	809					380	1307	2194	511					2918	2936			1283	2217
																1119	840					354	1326	2361	639					2864	2853			1239	2299
																1152	857					304	1316	2023	626					2607	2783			1240	2259
																1125	886					302	1250	1980	600					2671	2572			1315	2324
																1091	882					308	1284	1896	587					2572	3145			1339	2314
																1152	897					296	1221	1725	542					2568	3220			1228	2158
																1146	933					268	1213	1703	349					2413	3163			1662	2256
																1169	953					244	1225	1612	296					2468	3096			1773	2223
																1111	938					371	1234	1628	214					2222	3206			1828	2285
																1090	933					427	1240	1955	722					2308	3282			1897	2251
																1067	935					412	1266	1955	746					2449	3306			1956	2298
																1034	956					475	1189	1997	747					2909	3262			2043	2281
																1014	956					459	1285	2061	719					2391	3423			2110	2231
																987	956					342	1368	2060	746					2416	3499			2091	2168
																1000	929					298	1370	2127	683					2550	3383			1974	2177
																985	891					282	1326	2146	660					2597	3538			1900	2174
																1017	887					238	1326	2177	671					2489	3536			2174	2329
																1018	843					250	1373	2219	687					2443	3558			1762	2557
																1000	812					228	1383	2212	636					2459	3609			1181	2623
																992	784					195	1378	2269	648					2577	3674			1233	2561
																1087	850					218	1417	2323	658					2672	3609			1569	2118
																1064	822					247	1442	2307	681					2756	3519			1508	2106
																1064	717					247	1474	2374	671					2899	3547			1409	2126
																1094	696					201	1485	1888	1166					2900	3479			1505	1984
																1051	683					181	1428	1971	1184					2955	3627			1452	1935
																1035	705					148	1355	2007	1159					2856	3606			1548	1885
																1032	730					183	1291	2184	1104					2309	3622			1585	2012
																947	650					151	1286	2290	1025					2315	3682			1693	1934
																882	689					184	1330	2044	657					2610	3215			1691	1887
																839	721					219	1270							2211	3499			1825	1925
																863	735					260	1256							2501	3794			1872	1971
																884	736					248	1289							2397	3859			1948	1970
																908	758					107	1218							2287	3754			1983	2067
																834	672					166	1215							2083	3853			2052	2066
																798	675					928	1341							1999	3860			2085	1963
																786	646					947	1388							2019	3699			2156	1931
																757	647					964	1300							2226	3899			1997	1907
																960	771					954	1349							2286	3896			1941	1887
																960	814					993	1310							2593	3898			1303	1991
																937	835					1014	1274							2782	3882			1243	2050
																1076	1055					1056	1280							2702	3824			1155	2052
																1103	1048					1056	1250							2783	3957			1257	1641
																1102	1069					1101	1272							2693	4001			1237	1766
																1138	1094					1083	1321							2648	4009			1164	1814
																1123	1105					1082	1230							2595	4067			1253	1862
																1100	1103					1031	1222							2527	4120			1412	1804
																1067	1108					698	1364							2367	4082			1475	1717
																1135	1009					735	1393							2338	4023			1307	1719
																1094	988					690	1423							2169	4107			1360	1587
																1085	1019					729	1425							2779	3748			1469	1562
																1153	965					714	1449							2812	3702			1516	1653
																1059	904					689	1486							2824	4117			1558	1560
																1058	879					671	1453							2925	4095			1671	1706
																1035	877					647	1424							2793	4268			1613	1808
																1063	848					662	1385							2813	4191			1697	1780
																1139	695					625	1402							2595	4190			1760	1845
																1086	550					516	1487							2489	4215			1833	1832
																204	1130					510	1458							2535	4286			1774	1756
																220	1149					482	1482							2387	4279			1795	1683
																252	1162					832	1466							2400	4149			1856	1728
																274	1209					854	1461							2192	4199			1923	1730
																308	1143					853	1489							2079	4228			1929	1668
																351	1137					817	1508							2010	4319			2086	1722
																337	1115					837	1528							2541	4389			2062	1828
																304	1114					1124	1311							2444	4537			2176	1663
																386	1121					1162	1271							2571	4535			1718	1654
																496	1190					1161	1190							2767	4409			1748	1558
																473	1187					1156	1163							2737	4336			1866	1527
																449	1177					1113	1188							2165	4428			1916	1425
																438	1210					1221	1183							2238	4430			1966	1397
																432	1160					1241	1126							1961	4354			2039	1416
																340	1215					1285	1077							2215	4324			2106	1345
																330	1189					1278	1053							3415	3771			2126	1279
																304	1170					1247	1065							3414	3835			2035	1310
																339	1251					1235	1063							3496	3809			1887	1322
																344	1283					1205	1053							3446	3900			1744	1403
																461	1336					1208	1081							3408	3898			1684	1351
																470	1304					1158	1092							3306	4099			1629	1401
																475	1279					1517	817							3153	4114			1631	1468
																483	1249					1488	821							2986	4341			1561	1468
																510	1283					1533	705							2961	4308			1561	1406
																636	1274					1518	748							3043	4290			1494	1381
																832	1152					1558	600							3232	4053			1422	1508
																819	1191					1562	552							3287	4003			1331	1473
																801	1214					1521	587							3157	3898			1395	1372
																788	1152					1471	570							3117	3806			1244	1378
																773	1173					1437	592							3015	3851			1224	1267
																717	1156					1440	633							2970	3835			1204	1522
																734	1180					1312	614							2973	3966			1275	1542
																746	1218					1291	697							3291	3818			2092	1565
																862	1184					1263	725							3160	3659			1731	1239
																853	1223					1280	753							3236	3684			1755	1116
																893	1277					1237	771							3221	3608			1686	1119
																882	1152					1560	417							3040	3574			1748	991
																916	1126					1533	502							3028	3715			1682	958
																941	1140					1556	467							3359	3666			1858	1019
																924	1149					1416	508							3591	3685			1828	1118
																952	1174					1230	135							3744	3707			1855	1151
																954	1207					1199	119							3707	3632			1936	1137
																962	1250					1162	95							2996	3444			1923	1070
																1082	1192					1588	203							3143	3321			2108	1003
																1123	1178					1599	233							3293	3425			2152	1054
																1106	1212					1603	317							3522	3435			2182	1138
																1103	1131					1562	371							3698	3501			2103	1190
																1121	1131					493	1019							3082	3445			2100	1141
																1066	1132					529	1039							3550	3592			2009	1143
																597	1180					549	1001							3511	3037			1987	1201
																641	1135					472	1047							3651	3062			1943	1212
																583	1130					471	1077							3716	3140			1930	1247
																548	1133					444	911							3600	3181			2127	1380
																505	1146													3645	3309			2011	1028
																396	1154													3702	3195			1963	949
																370	1193													3479	3334			2050	1242
																403	1200													3325	3293			1849	1239
																403	1232													3195	3172			1904	885
																373	1238													3222	2950			1984	854
																391	1262													3486	2691			2036	819
																409	1275													3389	2704			2060	735
																412	1296													3300	2733			2140	697
																442	1254													3192	2744			2171	822
																931	1232													3102	2724			1802	895
																906	1219													3154	2690			1532	879
																893	1194													3005	2764			1773	672
																952	1274													3270	2858			1828	760
																1052	1165													3343	2895			1983	767
																1016	1073													3443	2871			1708	888
																812	954													3509	2808			1903	615
																1058	778													3721	2824			1870	533
																1030	755													3803	2772			1810	549
																1006	752													3822	2689			1735	589
																1148	737													3737	2611			1993	569
																1161	714													3586	2629			2042	596
																834	882													3639	2571			2090	470
																794	855													3621	2840			2038	423
																803	813													3394	2388			2001	363
																811	786													3743	2313			1975	451
																843	804													3236	2345			1957	370
																555	1167													2978	2416			1897	390
																530	1211													3532	2386			1868	341
																506	1173													3536	2436			1895	293
																526	1258													3766	2355			1958	263
																550	1239													3809	2474			1964	192
																559	1265													3130	2624			1859	236
																572	1301													3234	2379			1810	268
																614	1275													3384	2278			1736	308
																715	1320													3470	2240			1813	328
																721	1282													3459	2295			1749	403
																720	1246													3142	2213			1716	371
																746	1261													3016	2233			2007	153
																815	1249													2989	2294			2029	177
																872	1271													3061	2064			2098	144
																925	1287													3795	2064			2108	216
																278	1137													3705	1810			2131	284
																298	896													3545	1840			2039	269
																440	825													3431	1737			2187	133
																1192	1010													3245	1730			2179	191
																1191	1036													3172	1840			2220	229
																1205	1076													3337	1849			2228	110
																1180	1097													3344	1933			2298	173
																1158	1133													3003	1885			2352	129
																1163	1164													3005	1735			2456	114
																1163	1063													3004	1610			2478	162
																1154	1030													3692	1667			2518	204
																1208	944													3573	1664			2444	249
																1172	976													3504	1654			2398	208
																1226	999													3310	1554			2331	226
																1251	932													3407	1506			2249	283
																1208	891													3198	1514			2302	309
																1200	914													3690	1227			2317	399
																1205	849													3792	1346			2230	420
																1239	849													3793	1443			2262	492
																1256	831													3566	1298			2154	527
																1284	820													3421	1154			2322	556
																1284	845													3654	1192			2376	515
																1273	870													3637	1129			2406	472
																1275	890													3799	1063			2516	403
																1224	701													3500	990			2611	323
																1195	698													3088	1071			2660	392
																1178	689													3086	1020			2729	382
																1177	727													3109	1161			2753	301
																1211	724													3629	980			2817	324
																1231	753													2920	1097			2857	380
																1206	752													3687	728			2919	408
																1203	786													3749	741			2893	268
																1169	813													3745	795			2854	190
																1234	801													3800	731			2888	123
																753	988													3600	746			2845	112
																1127	1053													3688	597			2871	75
																701	335													3636	526			2924	83
																649	330													3399	543			2726	184
																807	537													3480	492			2791	170
																295	335													3316	586			2712	86
																301	301													3236	595			2696	135
																780	438													3183	821			2662	104
																726	415													3211	781			2650	183
																695	389													3192	879			2594	242
																669	375													3077	857			2658	467
																606	434													3012	775			2596	473
																913	413													3533	366			2448	525
																933	466													3599	470			2421	596
																243	880													3344	253			2558	639
																214	856													3272	98			2668	610
																208	895													3333	145			2735	632
																242	914													3124	139			2893	616
																193	923													3140	85			2443	322
																251	944													3070	133			2802	441
																1042	988													3017	106			2304	660
																														2948	116			2370	636
																														3852	855			2285	696
																														3887	916			2356	730
																														3927	967			2245	632
																														3961	1077			2204	738
																														4022	1141			2228	825
																														3813	1518			2225	975
																														3893	1531			2337	967
																														4128	1404			2435	966
																														4143	1451			2381	1028
																														4165	1510			2472	1033
																														3965	1589			2491	916
																														3953	1367			2566	966
																														4192	1695			2648	1063
																														4067	1724			2701	1004
																														3857	1956			2292	1084
																														4091	1851			2763	1082
																														4203	1859			2822	989
																														4202	2014			2854	1051
																														4254	1995			2913	965
																														4098	2062			2818	920
																														4026	1946			2819	816
																														4227	2274			2750	785
																														4248	2325			2663	781
																														4300	2172			2689	698
																														4272	2087			2797	732
																														4097	2155			2881	709
																														3981	2164			2924	800
																														3900	2173			2643	651
																														3866	2101			2546	804
																														3956	2393			2487	731
																														3949	2472			2602	842
																														4023	2461			2666	887
																														3997	2524			2241	1174
																														4152	2485			2299	1172
																														4150	2392			2408	1218
																														4104	2354			2427	1127
																														4209	2433			2498	1207
																														4254	2460			2575	1215
																														4237	2532			2375	1280
																														3999	2316			2177	1343
																														4191	2219			2170	1452
																														4292	2617			2182	1561
																														4246	2637			2234	1473
																														4188	2712			2358	1559
																														4276	2817			2437	1575
																														4203	2779			2536	1578
																														4121	2787			2609	1556
																														3928	2795			2586	1477
																														4082	2622			2727	1448
																														4070	3129			2758	1551
																														4054	2964			2779	1421
																														3969	2893			2846	1533
																														4273	2875			2870	1350
																														3977	3258			2877	1262
																														3990	3338			2865	1216
																														3939	3396			2952	1219
																														3988	3433			2873	1156
																														3981	3490			2820	1108
																														3896	3440			2651	1228
																														3878	3375			2614	1146
																														3688	3698			2597	1364
																														3506	3544			2429	1433
																																		2431	1346
																																		2368	1367
																																		2537	1318
																																		2788	1291
																																		2689	1330
																																		2509	1652
																																		2595	1667
																																		2684	1714
																																		2733	1652
																																		2767	1733
																																		2736	1813
																																		2820	1803
																																		2545	1744
																																		2449	1688
																																		2355	1681
																																		2218	1664
																																		2228	1911
																																		2287	1884
																																		2364	1955
																																		2442	1825
																																		2380	1754
																																		2372	2057
																																		2297	2090
																																		2217	2128
																																		2203	2240
																																		2285	2207
																																		2358	2271
																																		2434	2135
																																		2570	2108
																																		2636	2090
																																		2581	2018
																																		2785	2118
																																		2812	2174
																																		2753	2226
																																		2690	2190
																																		2611	2211
																																		2540	2229
																																		2459	2283
																																		2278	2319
																																		2596	2306
																																		2700	2313
																																		2678	2259
																																		2818	2041
																																		2922	1986
																																		2417	2477
																																		2473	2381
																																		2541	2455
																																		2560	2504
																																		2385	2566
																																		2452	2600
																																		2540	2627
																																		2689	2589
																																		2741	2539
																																		2804	2606
																																		2736	2688
																																		2652	2671
																																		2831	2701
																																		2924	2662
																																		2838	2493
																																		2907	2424
																																		2780	2456
																																		2217	2631
																																		2285	2728
																																		2475	2698
																																		2270	2904
																																		2242	2814
																																		2187	2958
																																		2260	3001
																																		2331	2932
																																		2547	2915
																																		2614	2852
																																		2664	2813
																																		2809	2783
																																		2815	3105
																																		2884	3135
																																		2937	3038
																																		2745	3145
																																		2552	3025
																																		2610	3009
																																		2927	2767
																																		2735	3260
																																		2814	3219
																																		2662	3215
																																		2522	3249
																																		2433	3240
																																		2526	3144
																																		2282	3073
																																		2264	3346
																																		2366	3342
																																		2651	3333
																																		2595	3304
																																		2792	3340
																																		2884	3361
																																		2580	3432
																																		2675	3426
																																		2683	3505
																																		2780	3456
																																		2811	3553
																																		2729	3618
																																		2869	3659
																																		2533	3610
																																		2385	3679
																																		2317	3535
																																		2253	3556
																																		2303	3449
																																		2932	3763
																																		2869	3764
																																		2636	3797
																																		2529	3724
																																		2477	3691
																																		2368	3758
																																		2192	3774
																																		2234	3666
																																		2258	3623
																																		2168	3885
																																		2340	3955
																																		2406	3964
																																		2488	3938
																																		2523	3865
																																		2645	3921
																																		2764	4049
																																		2854	3973
																																		2925	3971
																																		2877	4055
																																		2631	4117
																																		2512	4076
																																		2425	4089
																																		2057	4094
																																		2071	4011
																																		2066	3772
																																		2741	4233
																																		2921	4193
																																		2827	4331
																																		2474	4169
																																		2332	4200
																																		2117	4159
																																		2989	4218
																																		3224	4121
																																		3372	4046
																																		3366	4002
																																		3335	3966
																																		3317	3889
																																		3268	3964
																																		3165	3997
																																		3051	3992
																																		2999	4071
																																		3091	3909
																																		3348	3795
																																		3492	3940
																																		3245	3863
																																		3791	3697
																																		3759	3607
																																		3740	3537
																																		3700	3575
																																		3660	3562
																																		3601	3572
																																		3531	3657
																																		3489	3624
																																		3434	3671
																																		3314	3651
																																		3099	3671
																																		2977	3703
																																		3640	3463
																																		3575	3504
																																		3446	3452
																																		3385	3470
																																		3317	3528
																																		3285	3564
																																		3237	3492
																																		3171	3449
																																		3097	3492
																																		3131	3564
																																		3001	3339
																																		2920	3420
																																		3051	3378
																																		3417	3321
																																		3397	3220
																																		3306	3212
																																		3253	3294
																																		3083	3280
																																		3020	3260
																																		2999	3190
																																		3086	3147
																																		3041	3098
																																		3016	3005
																																		3086	3016
																																		3155	3135
																																		3215	3051
																																		3289	3009
																																		3298	3129
																																		3375	3118
																																		3492	3099
																																		3422	3004
																																		3362	2981
																																		3569	3044
																																		3718	3056
																																		3768	3077
																																		3790	3014
																																		3637	3174
																																		3675	2987
																																		3478	2951
																																		3531	2906
																																		3569	2943
																																		3618	2952
																																		3742	2941
																																		3713	2892
																																		3667	2799
																																		3563	2822
																																		3595	2767
																																		3673	2670
																																		3766	2680
																																		3822	2831
																																		3193	2855
																																		3126	2881
																																		2994	2892
																																		2993	2642
																																		3236	2632
																																		3299	2644
																																		3621	2877
																																		3002	2363
																																		3034	2498
																																		2975	2540
																																		3064	2600
																																		3120	2560
																																		3110	2483
																																		3190	2435
																																		3133	2332
																																		3078	2267
																																		3187	2296
																																		3258	2286
																																		3300	2404
																																		3301	2536
																																		3350	2477
																																		3354	2594
																																		3491	2609
																																		3504	2513
																																		3562	2523
																																		3632	2491
																																		3687	2491
																																		3728	2445
																																		3663	2376
																																		3802	2366
																																		3465	2366
																																		3534	2317
																																		3670	2266
																																		3741	2234
																																		3828	2202
																																		3530	2225
																																		3356	2170
																																		3315	2151
																																		3263	2204
																																		3198	2212
																																		3309	2243
																																		3441	2478
																																		3097	2137
																																		3151	2105
																																		3230	2074
																																		3225	2162
																																		3319	2107
																																		3285	2031
																																		3382	2008
																																		3432	2059
																																		3502	2088
																																		3536	2028
																																		3574	1981
																																		3642	1989
																																		3631	2066
																																		3620	2112
																																		3578	2101
																																		3691	2076
																																		3744	2075
																																		3790	2145
																																		3587	2259
																																		3602	2198
																																		3059	1885
																																		3067	1956
																																		3132	1934
																																		3112	1844
																																		3034	1811
																																		3129	1740
																																		3193	1769
																																		3250	1839
																																		3390	1828
																																		3465	1861
																																		3408	1925
																																		3532	1940
																																		3624	1888
																																		3722	1900
																																		3793	1864
																																		3749	1821
																																		3784	1708
																																		3725	1603
																																		3730	1528
																																		3808	1605
																																		3590	1562
																																		3638	1575
																																		3637	1483
																																		3544	1523
																																		3454	1621
																																		3448	1549
																																		3481	1460
																																		3270	1523
																																		3082	1536
																																		3020	1465
																																		2973	1542
																																		2909	1602
																																		3709	1388
																																		3625	1355
																																		3507	1388
																																		3501	1309
																																		3436	1265
																																		3412	1309
																																		3420	1375
																																		3359	1439
																																		3283	1386
																																		3224	1445
																																		3096	1384
																																		3028	1372
																																		2970	1413
																																		2950	1320
																																		3064	1268
																																		3161	1240
																																		3171	1318
																																		3233	1334
																																		3268	1273
																																		3325	1292
																																		3763	1198
																																		3677	1275
																																		3720	1133
																																		3747	1013
																																		3679	1020
																																		3679	1080
																																		3506	1091
																																		3564	998
																																		3584	1103
																																		3535	1173
																																		3448	1090
																																		3393	1044
																																		3340	1098
																																		3325	1198
																																		3267	1187
																																		3209	1195
																																		3013	1088
																																		2960	1032
																																		3174	1057
																																		3249	1074
																																		3348	994
																																		3432	971
																																		2975	682
																																		3057	720
																																		3123	719
																																		3071	634
																																		3018	573
																																		3116	534
																																		3154	579
																																		3281	543
																																		3381	642
																																		3424	622
																																		3503	637
																																		3573	645
																																		3620	584
																																		3569	546
																																		3518	520
																																		3640	658
																																		3706	631
																																		3751	665
																																		3813	795
																																		3772	863
																																		3799	941
																																		3687	843
																																		3633	805
																																		3560	831
																																		3499	822
																																		3448	745
																																		3399	823
																																		3453	783
																																		3383	718
																																		3348	776
																																		3275	807
																																		3263	857
																																		3270	725
																																		3194	739
																																		3555	409
																																		3494	429
																																		3446	411
																																		3407	341
																																		3474	328
																																		3451	262
																																		3399	278
																																		3321	366
																																		3239	393
																																		3150	374
																																		3154	449
																																		3303	468
																																		3382	479
																																		3104	305
																																		2997	354
																																		3014	445
																																		3050	454
																																		3042	501
																																		2963	476
																																		2943	310
																																		2968	229
																																		3075	221
																																		3144	217
																																		3192	172
																																		3238	205
																																		3306	207
																																		3388	187
																																		3290	295
																																		2996	159
																																		3194	93
																																		3931	1188
																																		3886	1124
																																		3820	1145
																																		3865	1070
																																		3863	987
																																		3939	1014
																																		4043	1205
																																		3980	1186
																																		3977	1274
																																		3901	1263
																																		4077	1269
																																		4107	1348
																																		4038	1401
																																		3977	1471
																																		3888	1434
																																		3890	1347
																																		4051	1520
																																		4111	1608
																																		4172	1606
																																		4033	1610
																																		3867	1648
																																		3926	1697
																																		3844	1750
																																		3998	1699
																																		3981	1804
																																		3899	1854
																																		3936	1928
																																		4009	1856
																																		4121	1932
																																		4199	1948
																																		4243	1888
																																		4222	1784
																																		4152	1787
																																		4139	1681
																																		4026	2030
																																		3951	2043
																																		4144	2002
																																		4222	2079
																																		4240	2141
																																		4177	2134
																																		4134	2221
																																		4096	2283
																																		4020	2232
																																		3931	2266
																																		3849	2287
																																		3915	2335
																																		3866	2404
																																		3899	2470
																																		4046	2358
																																		4184	2320
																																		4287	2244
																																		4287	2321
																																		4270	2530
																																		4077	2524
																																		4087	2434
																																		4010	2613
																																		3962	2589
																																		3919	2567
																																		3877	2629
																																		3828	2574
																																		3816	2631
																																		4208	2611
																																		4271	2718
																																		4231	2712
																																		4102	2742
																																		4020	2768
																																		3999	2819
																																		4063	2817
																																		3864	2888
																																		3881	2954
																																		3866	2732
																																		3937	2689
																																		4221	2938
																																		4189	2872
																																		4128	2893
																																		4111	3044
																																		4049	3053
																																		4114	3129
																																		3924	3319
																																		3863	3486
																																		3641	3636
																																		3547	3141
																																		3492	3243
																																		3547	3236
																																		3618	3233
																																		3743	1307
																																		3794	1295

## Sheet: F2 VIII C
F2 VIII Gpo. 1 C
Fast		Slow		Intermediate
X	Y	X	Y	X	Y
881	356	1100	457	1260	270
1028	272	1126	496	1280	334
1072	214	1185	554	1247	331
1252	300	1068	549	1238	364
1275	582	1062	510	1291	392
997	561	1111	597	1270	424
1037	427	1121	629	1262	453
702	250	1139	659	1210	434
626	378	1214	365	1272	514
564	509	1215	334	1297	534
568	572	1232	254	1219	530
628	620	1195	262	1225	560
760	662	1153	226	1201	595
830	602	1172	203	1146	568
743	466	1109	194	1154	536
1027	301	958	284	1114	558
989	238	999	338	1150	613
1145	300	971	358	1200	682
889	497	953	410	1266	614
826	464	972	509	1132	468
704	711	988	622	1174	462
864	734	830	696	1134	430
1008	771	803	663	1069	446
914	906	653	658	1070	404
1091	822	783	447	1097	369
684	793	701	351	1120	328
726	796	733	398	1130	351
705	746	766	838	1109	283
774	193	755	820	1088	252
540	207	765	798	1133	265
623	315	726	834	1171	288
565	352	829	868	1196	346
786	513	852	930	1195	386
1225	427	774	976	1215	271
1222	395	1008	852	1213	238
1259	358	1033	834	1196	220
708	867	1128	765	1146	202
570	714	1085	740	1091	181
590	629	1044	710	1059	169
491	264	1176	695	1027	175
452	367	1217	629	996	197
453	405	1170	597	1014	241
904	1009	625	656	1056	237
622	471	603	746	1109	221
		610	802	1080	289
		770	744	1054	319
		793	744	1040	351
		943	711	1093	500
		1007	684	1026	506
		1255	402	1014	534
		1295	365	927	538
		532	455	910	495
		502	420	946	484
				943	446
				898	439
				910	409
				929	382
				984	388
				974	419
				1007	469
				957	583
				1025	616
				1056	584
				1074	617
				1099	648
				1039	657
				1072	693
				1125	692
				965	673
				945	634
				912	585
				886	551
				855	573
				837	536
				812	560
				816	497
				822	642
				883	636
				888	609
				869	667
				918	661
				952	683
				780	634
				748	619
				737	572
				757	538
				718	526
				672	541
				662	576
				645	602
				564	607
				576	654
				503	644
				584	687
				616	690
				652	690
				681	679
				691	645
				733	674
				716	626
				699	441
				747	438
				744	494
				766	417
				743	373
				761	345
				766	318
				798	332
				795	294
				851	324
				850	370
				926	345
				952	316
				1000	304
				913	251
				920	285
				886	300
				844	291
				855	264
				866	243
				900	210
				949	202
				952	162
				837	133
				850	177
				826	193
				821	233
				792	168
				745	152
				734	190
				698	165
				632	186
				667	217
				746	260
				776	257
				761	288
				730	280
				689	304
				655	267
				621	231
				579	193
				516	195
				561	224
				586	247
				588	280
				581	314
				660	354
				651	330
				475	310
				497	336
				513	389
				560	433
				629	420
				642	451
				675	482
				615	494
				379	352
				968	252
				610	631
				865	508
				852	465
				632	730
				630	769
				580	739
				578	774
				589	831
				652	797
				672	767
				676	733
				730	703
				757	721
				784	699
				801	773
				745	769
				741	803
				811	809
				742	871
				798	860
				794	906
				820	925
				870	914
				896	800
				863	833
				855	869
				841	790
				904	762
				925	731
				885	703
				1022	744
				973	714
				967	754
				958	791
				995	812
				941	843
				928	872
				990	958
				930	946
				924	989
				883	984
				869	955
				1114	873
				1079	858
				1070	878
				1045	887
				1027	926
				995	909
				1067	835
				1053	797
				1092	784
				1118	828
				1144	853
				1146	726
				1169	738
				503	554
				394	603
				346	588
				402	547
				416	499
				355	529
				231	583
				264	654
				386	726
				135	572
				217	542
				274	466
				378	460
				381	408
				298	425
				175	454
				107	464
				124	422
				97	497
				77	545
				157	378
				105	382
				117	294
				267	327
				379	229
				459	271
				281	377
				328	316
				235	665
				315	647
				402	684

## Sheet: F2 A1 C
F2 A1 Gpo. 1 C
Fast		Slow		Intermediate
X	Y	X	Y	X	Y
1084	348	468	508	873	350
1112	387	387	555	837	346
1136	438	372	439	889	318
1120	472	297	447	840	317
1154	495	241	474	796	318
1133	556	221	585	215	498
1095	528	215	559	216	467
1052	500	229	735	220	526
1020	461	400	692	243	548
1028	415	352	666	258	569
971	425	320	597	249	513
988	492	463	654	283	511
983	537	511	602	305	482
1009	572	554	571	352	439
978	608	602	628	346	405
957	600	558	509	340	385
931	617	515	497	319	411
1052	654	493	247	374	401
1111	635	593	200	396	402
1154	629	592	337	383	453
1144	587	668	325	396	513
1084	686	683	412	406	539
937	670	754	293	404	571
900	645	819	226	385	595
858	605	1012	320	370	541
821	606	1070	446	316	558
809	623	1054	562	312	579
883	685	1160	571	292	604
894	441	994	660	281	635
941	447	938	535	304	629
1039	383	868	506	297	648
922	333	818	548	262	653
937	288	749	555	217	633
895	238	836	371	233	606
721	131	811	331	341	652
594	277	767	628	323	634
574	252	748	690	232	686
517	292	941	390	388	335
540	292	1161	686	407	320
453	300	503	350	439	341
471	378	334	752	474	269
449	360	532	728	483	305
437	368	589	758	503	264
417	358	703	717	538	253
375	359	696	742	527	235
321	384	1020	780	522	208
278	433	1123	801	492	220
300	521	894	747	509	189
266	593	1205	604	556	192
340	514	1191	572	574	222
354	532	655	890	680	152
396	487	689	890	657	230
352	577	690	854	630	257
329	622	714	865	661	270
357	609	726	890	617	306
374	630	745	916	640	313
414	610	827	948	589	308
445	568	843	967	556	296
479	584	881	974	521	323
498	552	948	994	531	334
525	564	986	995	562	338
512	536			478	339
436	489			465	418
456	457			431	414
418	476			445	411
389	621			481	466
311	684			485	487
234	654			493	515
196	667			448	525
177	695			427	521
196	700			462	553
325	464			556	545
356	477			570	591
512	400			587	612
543	416			637	365
581	405			653	347
620	398			720	275
615	442			729	236
564	474			754	260
583	491			729	313
606	487			747	320
619	489			767	320
648	505			793	288
678	496			799	266
693	508			790	237
710	526			774	146
685	587			771	119
661	583			765	97
610	573			784	76
644	633			845	158
710	618			841	235
707	662			867	237
598	678			900	261
571	663			920	267
526	647			912	292
515	679			948	352
404	657			985	316
564	380			1001	352
710	345			974	376
724	368			986	393
762	357			1014	400
679	465			1025	351
718	451			1041	317
765	478			1054	344
782	439			1068	419
792	581			1096	418
799	609			1109	428
684	242			1091	452
394	370			1081	480
493	450			1142	466
520	457			1093	503
789	500			1053	478
810	522			1049	448
906	558			1022	485
867	459			1017	507
958	500			1033	534
877	283			1063	532
794	62			1128	498
691	190			1131	525
742	527			1160	545
755	605			1164	599
638	596			1147	614
758	210			1125	607
859	192			1067	594
690	289			1081	561
626	340			1092	577
631	417			1033	576
784	409			1043	592
808	407			1023	618
604	537			1052	624
843	572			1076	638
1092	603			1090	657
919	687			1123	665
963	672			1152	663
740	811			998	634
757	832			977	659
769	855			985	686
793	858			1012	694
712	801			1022	660
697	777			958	565
636	805			958	543
558	816			932	564
528	805			931	520
516	784			937	489
488	788			921	484
472	782			901	474
454	766			920	438
467	717			918	409
342	728			895	404
170	723			842	391
179	752			787	381
209	772			795	357
279	761			692	378
300	780			680	349
347	778			705	399
384	707			732	418
502	709			742	391
588	724			693	434
558	692			653	431
629	775			586	358
726	744			537	500
795	896			727	557
834	910			775	540
853	882			763	573
931	907			736	604
938	939			774	600
938	968			749	635
1037	940			781	654
1077	923			732	676
1023	902			616	650
990	839			591	647
960	797			619	603
976	761			687	556
1077	849			670	525
1098	861			662	490
1071	817			648	459
1098	818			570	439
1128	848			452	623
1097	791			429	645
1139	753			426	670
1141	716			446	682
1050	708			471	673
947	766			488	671
951	705			480	632
1046	805			501	624
1002	793			544	661
870	848			636	682
984	959			675	656
1011	977			667	633
1067	896			682	622
1174	795			737	646
1167	772			771	673
1076	748			805	666
1062	735			838	661
278	683			852	688
276	733			877	653
371	770			887	601
393	760			870	571
414	764			855	540
432	776			845	513
579	844			829	488
673	834			832	454
641	834			825	430
632	854			855	430
889	906			752	421
907	915			739	464
852	746			905	621
773	750			916	589
786	700			310	539
1013	862			262	530
1096	718			339	692
1169	713			374	654
199	719			376	675
200	750			360	697
1183	738			432	604
1180	650			597	378
732	857			530	379
826	862			664	394
291	558			806	457
				923	649
				903	365
				994	416
				1003	445
				974	464
				889	505
				882	478
				856	481
				835	288
				770	265
				617	180
				545	594
				1010	534
				828	266
				941	412
				1060	366
				1078	383
				906	521
				271	476
				648	546
				633	523
				618	546
				1130	693
				967	649
				823	690
				685	689
				411	677
				992	722
				1008	744
				1028	736
				1042	742
				1026	763
				1071	779
				1061	794
				1037	793
				1023	813
				1045	843
				1044	869
				1110	891
				1123	870
				1155	830
				1149	801
				1135	782
				1114	772
				1096	753
				1128	819
				925	715
				903	712
				885	720
				851	722
				834	713
				808	723
				761	704
				744	733
				759	746
				804	762
				827	753
				833	783
				863	772
				890	765
				876	787
				861	809
				903	821
				932	859
				896	857
				970	856
				974	818
				985	890
				996	911
				953	917
				968	922
				842	829
				817	838
				808	817
				798	800
				735	778
				660	776
				657	733
				680	744
				674	704
				658	668
				632	741
				611	732
				606	703
				560	760
				597	782
				602	804
				541	748
				516	755
				498	751
				539	695
				557	714
				427	698
				359	740
				382	735
				402	733
				436	729
				446	746
				483	741
				330	724
				315	743
				326	777
				299	719
				290	691
				253	673
				243	707
				256	729
				251	763
				727	702
				803	691
				791	723
				952	734
				927	743
				213	732
				1225	715
				1215	743
				1201	768
				1180	811
				1219	658
				1187	556
				1180	585
				1196	622
				1184	686
				1200	705
				433	299
				614	239
				1007	298

## Sheet: F2 A2 C
F2 A2 Gpo. 1 C
Fast		Slow		Intermediate
X	Y	X	Y	X	Y
350	215	680	74	989	263
319	273	690	143	1008	233
255	361	628	163	1039	317
342	355	489	208	1013	305
368	319	514	282	1069	313
420	283	513	350	1114	343
440	259	413	478	1146	392
448	328	336	499	1135	436
465	349	297	377	1088	431
423	388	730	212	1173	467
362	412	716	295	1198	489
306	424	793	288	1188	530
295	456	889	274	1204	550
269	442	961	265	1176	571
249	540	814	144	1160	558
247	596	1044	291	1133	575
277	574	1024	425	1094	611
303	567	966	436	1133	628
302	538	938	549	1162	617
367	546	793	422	1188	607
337	541	844	385	1173	656
374	512	880	405	1202	666
428	547	691	412	1118	670
420	588	723	563	1105	646
382	584	800	569	1077	646
363	629	504	556	1075	670
394	654	376	608	980	660
341	667	527	614	1007	596
286	660	679	627	1034	610
249	653	928	638	872	186
363	449	1042	655	899	179
405	509	368	185	870	153
465	507	1167	546	850	135
498	457	1196	461	836	155
455	434	1149	658	826	118
531	442	629	620	781	103
533	496	245	714	764	142
558	472	775	814	779	159
584	487	789	774	799	172
616	527	233	1020	832	202
571	554	694	1265	882	232
621	561	821	927	922	224
485	652	557	339	910	251
456	670			919	304
451	611			960	313
450	212			892	303
521	242			855	318
570	282			819	294
613	297			795	252
651	299			811	239
636	354			782	314
675	347			797	329
684	300			761	313
656	218			740	305
764	269			720	357
783	214			727	387
808	195			665	400
834	226			737	461
867	279			760	477
835	275			772	500
878	324			787	461
822	332			830	467
778	353			818	503
760	377			870	477
873	353			878	431
935	351			859	402
970	346			835	414
1025	367			945	420
1046	350			998	406
1092	393			1034	450
1046	404			1070	457
1051	428			979	478
1092	517			988	456
1059	565			964	493
1031	574			955	528
1067	608			977	539
996	560			1017	525
988	517			1056	525
1038	501			1040	543
1008	449			734	258
889	452			707	229
849	447			697	197
826	436			674	253
802	484			624	229
855	510			623	269
874	515			594	279
855	554			584	230
888	562			583	192
870	592			561	169
1015	630			593	160
987	638			575	132
911	653			618	113
900	664			612	138
851	654			639	125
824	642			663	156
775	621			730	163
811	615			696	169
771	528			734	126
719	487			802	127
693	495			754	217
713	455			832	177
708	436			744	77
722	533			707	83
265	491			702	110
226	487			598	93
295	616			693	56
320	645			711	30
373	482			654	65
1094	579			650	89
1146	499			528	179
1100	490			512	146
1109	454			539	227
947	231			496	236
924	278			436	155
984	318			471	177
932	323			373	231
909	325			345	257
399	246			367	282
1017	669			317	229
962	381			268	292
1059	490			323	317
659	188			211	382
769	186			233	423
470	232			332	434
212	446			323	473
539	376			289	503
406	357			318	518
339	392			277	536
382	349			219	550
533	558			170	523
521	535			198	494
746	617			148	573
658	497			149	621
624	413			186	611
630	455			194	574
920	594			220	590
945	618			234	626
959	589			359	588
907	471			334	615
419	197			411	613
323	591			488	615
887	821			580	612
885	777			563	653
919	796			599	578
911	712			626	592
999	705			669	564
983	737			670	526
820	698			560	508
790	701			507	505
807	755			479	553
832	746			454	547
848	871			398	550
794	884			395	451
771	935			441	474
772	964			612	470
767	1028			577	441
463	766			587	405
447	705			561	394
414	729			571	365
377	699			494	372
346	710			458	385
301	759			485	335
346	772			530	328
376	791			455	294
430	798			477	267
496	810			540	296
476	822			433	352
402	828			388	388
364	830			318	376
314	820			269	374
269	838			398	185
235	850			413	224
234	808			404	326
348	877			392	291
318	906			366	377
290	924			777	590
356	913			813	590
420	890			845	601
467	871			829	550
417	994			749	571
408	1015			704	574
437	1052			685	463
400	1065			676	439
479	1032			745	422
504	1073			828	373
520	1017			793	395
503	991			637	485
514	955			641	519
526	911			678	593
556	996			901	502
589	997			898	536
581	1054			924	559
651	1040			903	592
675	1027			902	625
736	1047			875	641
921	971			909	360
988	1030			885	382
835	1089			861	213
1032	910			875	253
1106	907			632	193
1171	886			501	754
1130	965			642	648
1161	1004			691	724
1205	984			756	717
1185	1061			756	748
1088	1090			685	785
953	698			705	837
855	680			732	832
295	698			754	806
412	774			759	850
171	901			739	904
188	866			706	907
382	758			788	910
657	758			838	910
658	671			859	933
635	688			850	976
610	683			834	1014
613	653			812	988
576	689			812	1038
544	741			819	1057
601	722			807	1084
638	723			787	1097
513	687			721	1083
726	947			692	1008
757	1081			709	985
374	972			685	1096
315	944			662	1067
434	930			632	1074
499	895			611	1081
876	855			590	1079
881	891			570	1091
915	885			549	1059
913	847			560	1033
1098	837			522	1063
868	706			496	1016
952	738			478	990
1012	983			448	1006
964	1101			453	969
501	1117			468	913
522	1109			508	864
553	1105			603	852
546	1079			604	878
613	1057			583	874
480	1100			579	858
476	1125			620	905
450	1119			601	964
473	1159			646	978
634	1207			629	1007
690	1235			396	1036
671	1290			364	1060
754	1131			341	1039
984	1253			309	1032
1070	1254			319	997
724	1118			279	998
792	1129			286	973
480	1065			279	951
1095	732			264	969
1164	747			250	990
984	848			230	968
296	858			201	985
447	849			207	1017
1262	908			255	1026
1225	833			279	1036
882	663			182	958
1051	631			200	946
362	650			159	926
685	669			122	927
511	410			130	888
548	418			150	858
601	383			117	869
935	502			123	817
939	445			103	793
774	679			108	732
				121	757
				150	760
				144	712
				165	799
				186	807
				193	835
				172	845
				213	817
				209	785
				187	741
				161	695
				196	682
				190	652
				203	656
				137	651
				163	651
				263	697
				267	748
				242	734
				304	724
				427	753
				413	704
				433	664
				411	674
				223	697
				217	732
				238	768
				265	797
				329	799
				345	847
				319	853
				404	861
				384	892
				486	843
				396	940
				360	936
				358	997
				388	1016
				410	970
				136	969
				152	995
				170	1027
				169	1069
				190	1062
				180	1100
				218	1071
				240	1083
				264	1058
				290	1073
				277	1104
				239	1115
				325	1086
				371	1094
				409	1098
				845	1068
				869	1032
				876	970
				917	1014
				910	1041
				885	1077
				895	1097
				931	1099
				943	1073
				954	1016
				980	1060
				994	1068
				1014	1041
				994	1002
				951	970
				916	942
				937	917
				954	939
				940	898
				963	882
				957	849
				908	905
				1114	742
				1088	784
				1136	792
				1161	772
				1113	809
				1119	840
				1152	857
				1125	886
				1091	882
				1152	897
				1146	933
				1169	953
				1111	938
				1090	933
				1067	935
				1034	956
				1014	956
				987	956
				1000	929
				985	891
				1017	887
				1018	843
				1000	812
				992	784
				1087	850
				1064	822
				1064	717
				1094	696
				1051	683
				1035	705
				1032	730
				947	650
				882	689
				839	721
				863	735
				884	736
				908	758
				834	672
				798	675
				786	646
				757	647
				960	771
				960	814
				937	835
				1076	1055
				1103	1048
				1102	1069
				1138	1094
				1123	1105
				1100	1103
				1067	1108
				1135	1009
				1094	988
				1085	1019
				1153	965
				1059	904
				1058	879
				1035	877
				1063	848
				1139	695
				1086	550
				204	1130
				220	1149
				252	1162
				274	1209
				308	1143
				351	1137
				337	1115
				304	1114
				386	1121
				496	1190
				473	1187
				449	1177
				438	1210
				432	1160
				340	1215
				330	1189
				304	1170
				339	1251
				344	1283
				461	1336
				470	1304
				475	1279
				483	1249
				510	1283
				636	1274
				832	1152
				819	1191
				801	1214
				788	1152
				773	1173
				717	1156
				734	1180
				746	1218
				862	1184
				853	1223
				893	1277
				882	1152
				916	1126
				941	1140
				924	1149
				952	1174
				954	1207
				962	1250
				1082	1192
				1123	1178
				1106	1212
				1103	1131
				1121	1131
				1066	1132
				597	1180
				641	1135
				583	1130
				548	1133
				505	1146
				396	1154
				370	1193
				403	1200
				403	1232
				373	1238
				391	1262
				409	1275
				412	1296
				442	1254
				931	1232
				906	1219
				893	1194
				952	1274
				1052	1165
				1016	1073
				812	954
				1058	778
				1030	755
				1006	752
				1148	737
				1161	714
				834	882
				794	855
				803	813
				811	786
				843	804
				555	1167
				530	1211
				506	1173
				526	1258
				550	1239
				559	1265
				572	1301
				614	1275
				715	1320
				721	1282
				720	1246
				746	1261
				815	1249
				872	1271
				925	1287
				278	1137
				298	896
				440	825
				1192	1010
				1191	1036
				1205	1076
				1180	1097
				1158	1133
				1163	1164
				1163	1063
				1154	1030
				1208	944
				1172	976
				1226	999
				1251	932
				1208	891
				1200	914
				1205	849
				1239	849
				1256	831
				1284	820
				1284	845
				1273	870
				1275	890
				1224	701
				1195	698
				1178	689
				1177	727
				1211	724
				1231	753
				1206	752
				1203	786
				1169	813
				1234	801
				753	988
				1127	1053
				701	335
				649	330
				807	537
				295	335
				301	301
				780	438
				726	415
				695	389
				669	375
				606	434
				913	413
				933	466
				243	880
				214	856
				208	895
				242	914
				193	923
				251	944
				1042	988

## Sheet: F2 R7 C
F2 R7 Gpo. 1 C
Fast		Slow		Intermediate
X	Y	X	Y	X	Y
810	756	1057	270	1091	148
882	675	1229	226	1137	147
950	674	1228	393	1122	182
1021	702	1126	448	1076	173
1003	767	722	436	1054	154
995	736	704	582	1044	180
1045	773	804	587	973	177
948	800	906	464	1002	185
846	822	934	550	1061	121
711	805	961	636	1181	56
456	629	1116	736	1226	91
408	633	1246	864	1257	52
429	595	1182	958	1331	104
516	627	1038	955	1378	66
626	595	926	896	1195	161
1020	552	930	834	1229	167
1067	577	910	760	1214	293
1053	620	761	791	1164	312
1083	646	853	865	1167	281
1048	727	763	911	1106	332
670	789	623	913	935	401
658	835	606	889	910	429
635	852	426	869	981	423
552	801	353	795	847	418
589	799	451	730	856	465
563	760	534	668	826	508
532	757	286	892	886	496
310	984	958	1044	882	534
307	936	1125	1218	864	580
260	1036	828	1114	838	545
247	1056	612	1105	799	545
310	1029	414	1207	774	502
360	1026	655	1271	770	441
408	944	867	1446	748	464
438	943	554	1435	710	460
457	965	424	1392	763	411
1018	847	1013	1342	739	396
988	848	139	1312	767	366
1072	808	205	1339	719	394
966	910	285	1300	697	429
358	1173	355	1291	614	452
399	1067	322	1192	568	444
841	1407	292	1138	552	483
631	1033	219	1136	511	481
730	975	151	1187	528	440
786	981	275	999	555	406
766	949	319	1065	578	372
563	1399	384	1005	640	339
922	1041	639	804	645	294
872	1057	1179	571	620	276
839	1079	916	974	650	250
1057	996	1461	282	674	234
647	705	751	859	681	187
381	779	1184	1145	695	162
390	742	896	732	707	238
369	736	1455	539	731	283
949	473	877	337	689	288
975	517	831	366	719	318
1018	495	989	338	844	310
1017	460	1014	207	902	357
1060	465	575	644	877	407
1031	433	593	728	817	442
1075	487			818	472
1078	541			932	511
1105	419			959	541
665	470			986	580
690	483			959	597
807	302			926	575
646	208			1014	609
624	242			1042	521
1067	203			1089	441
1110	234			1069	385
1159	245			1157	380
1111	292			1215	430
1043	346			1229	452
1112	381			1204	475
1026	401			1225	486
1189	395			1264	462
1144	422			1272	414
1153	457			1274	369
1122	516			1256	342
1130	573			1207	353
1155	546			1300	327
1183	529			1296	355
1162	491			1387	351
1184	431			1346	418
1210	532			1419	284
1209	576			1468	323
1171	651			1475	364
1130	650			1479	265
1391	582			1490	288
1332	575			1522	259
1114	80			1516	303
1200	196			1315	522
1154	211			1259	553
1208	259			1253	504
1150	118			1160	593
1249	199			526	595
1266	245			494	545
1006	365			480	626
1101	603			511	662
1145	621			481	693
1155	836			512	704
904	949			531	725
1126	976			567	712
1177	921			562	666
906	1356			490	748
702	913			513	786
687	963			613	753
755	821			665	755
932	619			717	746
904	605			692	708
1195	618			727	700
826	575			770	704
1090	117			737	664
584	333			784	667
617	313			778	623
461	666			733	606
631	663			724	633
662	666			694	648
776	586			834	679
744	573			829	645
799	715			833	611
629	1293			862	637
639	1332			912	693
681	1306			947	717
568	1344			951	763
273	973			985	801
276	945			1085	781
646	565			1122	782
598	540			1024	803
949	342			1083	706
1017	311			1114	701
1068	305			1108	671
1361	317			1141	708
1332	380			1157	675
1479	600			1185	708
1477	637			1168	743
1466	836			1002	654
1452	741			988	687
1466	707			477	814
1409	745			936	931
1207	664			893	902
1307	812			881	880
1249	800			874	839
1187	1112			869	782
922	788			863	747
962	667			833	724
850	695			832	794
1148	771			792	791
1044	818			817	837
623	875			776	864
657	882			827	881
675	860			827	920
708	874			801	945
741	897			874	939
473	1108			942	968
511	1101			978	953
97	1184			968	1003
94	949			1016	983
179	1183			1003	1019
932	1005			1084	981
809	1077			1084	1019
459	1221			1052	1030
470	1249			1101	958
631	1233			1088	923
702	1391			1038	915
1220	1143			1061	880
1269	662			995	887
1364	367			960	875
				1097	859
				1102	892
				1153	913
				1153	962
				1154	1000
				1129	1018
				1188	999
				1215	988
				1241	976
				1274	972
				1214	927
				1207	869
				1226	839
				1218	810
				1218	810
				1185	827
				1172	862
				1254	910
				1269	833
				1315	845
				1326	915
				1394	911
				1436	856
				1468	874
				1450	913
				1422	947
				1411	879
				1192	781
				1205	742
				1225	715
				1243	749
				1249	690
				317	810
				364	826
				383	854
				353	881
				338	907
				317	879
				302	853
				276	859
				340	772
				406	814
				430	799
				438	771
				425	740
				402	674
				420	674
				422	700
				448	694
				361	695
				512	841
				513	880
				561	841
				617	835
				694	829
				729	936
				664	923
				615	942
				586	928
				565	883
				528	923
				554	959
				495	963
				600	968
				610	997
				637	972
				658	1009
				721	1021
				704	1065
				675	1036
				668	1090
				595	1042
				619	1073
				577	1080
				650	1125
				587	1120
				607	1151
				546	1113
				537	1155
				503	1148
				425	1087
				434	1062
				417	1037
				392	1034
				387	1094
				393	1133
				356	1078
				334	1101
				296	1096
				287	1062
				264	1086
				251	1119
				221	1065
				177	1075
				184	1102
				201	1118
				139	1152
				205	1153
				230	1163
				225	1205
				261	1172
				298	1174
				330	1153
				357	1134
				439	1118
				471	1167
				432	1166
				392	1186
				546	1071
				328	963
				340	932
				299	912
				255	922
				268	888
				233	942
				251	951
				234	970
				232	1004
				205	1029
				231	1030
				334	1008
				443	1007
				412	980
				373	961
				381	925
				405	893
				484	898
				473	871
				456	849
				447	813
				743	1044
				857	1028
				892	1004
				1031	1060
				1018	1085
				988	1051
				973	1073
				982	1121
				944	1102
				925	1074
				928	1121
				879	1112
				847	1133
				807	1140
				830	1177
				876	1161
				926	1160
				920	1201
				1063	1184
				1105	1143
				690	1111
				848	1205
				878	1187
				879	1217
				874	1251
				840	1236
				744	1196
				772	1207
				770	1237
				740	1258
				722	1230
				722	1196
				677	1224
				632	1195
				659	1182
				602	1217
				563	1244
				617	1263
				577	1284
				551	1302
				578	1312
				609	1319
				601	1359
				537	1360
				491	1374
				469	1358
				453	1388
				478	1412
				440	1422
				404	1425
				357	1379
				381	1364
				390	1343
				380	1307
				354	1326
				304	1316
				302	1250
				308	1284
				296	1221
				268	1213
				244	1225
				371	1234
				427	1240
				412	1266
				475	1189
				459	1285
				342	1368
				298	1370
				282	1326
				238	1326
				250	1373
				228	1383
				195	1378
				218	1417
				247	1442
				247	1474
				201	1485
				181	1428
				148	1355
				183	1291
				151	1286
				184	1330
				219	1270
				260	1256
				248	1289
				107	1218
				166	1215
				928	1341
				947	1388
				964	1300
				954	1349
				993	1310
				1014	1274
				1056	1280
				1056	1250
				1101	1272
				1083	1321
				1082	1230
				1031	1222
				698	1364
				735	1393
				690	1423
				729	1425
				714	1449
				689	1486
				671	1453
				647	1424
				662	1385
				625	1402
				516	1487
				510	1458
				482	1482
				832	1466
				854	1461
				853	1489
				817	1508
				837	1528
				1124	1311
				1162	1271
				1161	1190
				1156	1163
				1113	1188
				1221	1183
				1241	1126
				1285	1077
				1278	1053
				1247	1065
				1235	1063
				1205	1053
				1208	1081
				1158	1092
				1517	817
				1488	821
				1533	705
				1518	748
				1558	600
				1562	552
				1521	587
				1471	570
				1437	592
				1440	633
				1312	614
				1291	697
				1263	725
				1280	753
				1237	771
				1560	417
				1533	502
				1556	467
				1416	508
				1230	135
				1199	119
				1162	95
				1588	203
				1599	233
				1603	317
				1562	371
				493	1019
				529	1039
				549	1001
				472	1047
				471	1077
				444	911

## Sheet: F2 R9 C
F2 R9 Gpo. 1 C
Fast		Slow		Intermediate
X	Y	X	Y	X	Y
446	453	524	469	264	454
397	482	431	534	277	479
375	507	363	615	205	426
308	534	470	678	181	535
398	579	384	384	189	606
470	569	902	404	202	663
470	613	886	924	236	675
452	632	1133	410	353	670
430	644	1550	445	406	611
500	665	1095	137	398	633
561	670	859	172	362	582
370	646	2139	844	331	599
313	627	2076	891	304	565
316	652	2233	771	390	536
252	566	2247	889	338	510
250	595	2218	965	492	490
246	501	2041	980	512	436
156	458	1895	961	518	410
346	425	1951	842	629	563
404	408	2048	779	776	450
509	332	2050	602	863	377
621	434	1854	628	831	394
595	483	1730	632	940	380
639	493	1595	676	1016	388
628	520	1605	828	996	423
586	556	1614	889	943	444
553	502	2038	495	955	659
745	484	2228	455	866	646
708	510	1963	372	1001	206
746	525	1838	464	939	175
802	541	1961	474	691	120
761	560	1959	234	611	139
707	591	2135	294	675	152
601	631	1861	883	658	207
549	637	1726	968	476	184
586	645	2213	1111	409	240
623	668	2334	941	174	266
654	654	2358	884	139	348
685	656	2352	575	974	846
702	682	2337	510	965	896
733	637	2150	1056	922	891
789	658	2187	1072	878	891
853	611	2075	1086	843	874
887	594	1962	701	829	910
896	513	2076	692	853	939
857	480	2344	691	925	1009
860	451	2289	635	920	1040
867	429	2183	644	954	1040
743	418	1849	813	955	1071
728	381	1842	279	988	1027
668	257			1060	1014
518	224			1074	978
603	236			1000	963
783	237			951	956
962	145			1066	1076
902	256			1044	798
913	315			1020	823
867	347			980	790
779	346			478	704
647	380			493	721
655	331			502	747
362	333			451	703
372	290			443	725
267	379			409	734
923	573			397	711
944	533			376	721
760	685			384	736
416	352			316	679
442	374			508	692
686	233			565	704
799	404			553	753
611	698			584	729
634	728			602	750
526	722			641	752
756	732			695	815
819	700			738	834
886	806			784	825
905	863			817	806
931	926			1076	710
957	997			1013	1129
901	977			892	946
1015	928			885	991
1028	862			888	543
1068	772			483	521
1012	1055			496	553
980	1108			560	591
860	912			674	632
760	782			913	613
688	788			1459	391
681	750			1305	405
922	735			1203	384
981	711			1109	381
973	751			1096	433
864	748			1246	616
705	726			1423	630
667	701			1525	574
462	734			1414	521
730	795			1289	144
798	859			1135	166
856	828			793	112
945	809			1526	144
1038	1090			1531	174
827	509			1422	160
863	523			1479	112
732	701			1597	231
737	662			1580	302
1079	191			1528	342
1182	223			1509	304
1099	234			1607	365
1305	218			1595	335
1267	190			1649	421
1317	163			1580	430
1243	127			1669	382
1268	90			1599	490
1459	207			1532	509
1545	274			1562	475
1466	338			1614	545
1449	364			1654	508
1491	424			1395	489
923	482			1450	667
1041	508			1366	687
1222	548			1275	699
1398	540			1486	845
1418	578			1563	836
1417	602			1587	727
1537	625			1550	779
1584	592			1535	920
1595	567			1505	882
1605	613			1434	889
1676	600			1272	913
1511	537			1093	888
1646	482			1355	972
1212	406			1289	956
1252	425			1243	973
1244	444			1345	1011
1226	454			1172	1049
1146	641			1103	677
1130	564			1626	649
1075	580			1641	674
1060	598			1686	693
1045	618			1152	1129
1070	654			1168	1163
1204	684			1113	1172
1208	651			1224	1186
1145	717			1244	1101
1161	796			1225	1075
1163	828			1567	871
1166	857			1644	850
1212	872			1656	887
1169	891			1399	936
1198	910			1336	1041
1085	919			1475	1050
1173	958			1719	393
1172	1001			1754	379
1308	863			1800	358
1367	840			1836	385
1428	798			1987	213
1496	803			1992	239
1528	671			1978	253
1592	906			2098	370
1256	1018			2135	354
1442	997			2150	389
1157	1091			2162	342
1663	567			2215	328
1772	621			2042	394
1807	603			2090	425
1813	569			2134	442
1840	590			2168	478
1866	558			2202	452
1889	541			2160	505
1874	602			2234	500
1926	562			1959	578
1955	528			1834	305
1992	530			1850	241
1989	501			1823	252
1925	500			1904	239
1804	516			1920	1234
1747	496			1976	1227
1701	489			2029	1212
2037	540			2046	1170
2026	575			2086	1190
2069	567			2132	1200
2083	540			2215	1204
2064	516			2232	1179
2095	504			2245	1153
2112	529			2210	1002
2117	565			2218	894
2120	592			1859	1067
2109	610			1763	936
2003	648			2043	869
1949	624			2112	815
1947	655			2211	752
1903	650			1911	425
1893	681			1918	362
1929	679			1901	322
1800	310			1888	375
1781	338			1908	400
1780	414			1872	405
1806	395			1857	419
2134	257			2012	361
2168	282			2026	341
2157	318			2027	1017
2191	306			2057	1010
2045	247			2092	1009
1928	278			1786	1121
1912	302			1716	841
1969	320			1768	838
2004	309			1808	818
2045	319			1856	856
2094	333			1934	826
2186	375			2034	840
2100	389			2228	863
2052	372			2197	838
2029	416			1911	1016
2032	441			1525	1147
2068	444			1583	1207
2210	487			1650	1225
2103	477			1708	1226
2057	476			1184	1211
1984	461			1226	1228
1956	415			1247	1209
1915	468			1333	1204
1816	483			1397	1165
1859	526			1446	1188
2184	585			1504	1233
2176	617			1696	1289
2163	538			1891	1275
2216	567			2011	1236
2165	770			1791	1045
2176	808			1696	1039
2215	802			2278	548
2122	769			2243	593
2090	777			2232	624
2069	800			2313	625
2044	809			2333	593
2004	819			2395	619
1965	811			2381	577
1996	778			2406	561
1936	786			2388	539
1794	703			2375	508
1811	675			2355	532
1708	671			2326	493
1813	769			2351	484
1878	812			2328	454
1689	724			2309	421
1627	701			2253	360
1995	845			2278	428
1990	866			2282	462
1950	875			2320	550
1918	880			2341	758
1913	854			2361	738
1881	842			2416	825
1884	896			2399	784
1912	900			2443	829
1944	911			2367	859
1908	932			2428	859
1973	903			2425	898
1984	924			2349	799
2018	911			2276	1160
2020	887			2311	1138
2046	919			2341	1134
2061	929			2385	980
2076	944			2279	879
2092	915			2335	875
2109	932			2155	1196
2112	896			2291	903
2113	878			2328	907
2137	886			2405	877
2140	914			2320	973
2180	878			2368	1006
2196	864			2353	964
2177	899			2226	1086
2170	843			2264	1104
2149	821			2414	591
2081	851			2426	655
1948	1033			2442	697
1956	987			1742	594
1991	1017			1785	548
1940	1091			1711	579
2029	1091			2044	1131
2070	1042			2255	917
2079	1134			2379	901
2103	1150			2425	732
2146	1113			2290	739
2189	1034			2083	643
2164	998			2287	591
2120	1009			2364	596
2174	948
2141	960
1785	989
1817	1038
1818	934
1796	880
1747	867
1803	908
1692	892
1699	860
1869	953
1902	990
1810	1236
1683	1111
1856	1135
1764	1059
1624	997
1509	973
1511	947
1626	962
1769	963
1429	1069
1372	1065
1411	1019
1291	1126
1305	1190
2264	511
2254	577
2319	474
2198	1153
2192	1200
2167	1163
2317	1076
2366	1078
2246	997
2276	983
2319	1010
2225	1043
1977	955
2217	935
2280	923
2284	847
2245	840
2242	811
2281	805
2308	798
2315	828
2370	820
2340	834
2415	926
2398	942
2444	798
2441	760
2406	755
2371	777
2294	770
2254	793
2259	768
2062	965
2008	974
2305	575
2302	514
2271	393
2195	355
2042	294
2011	257
2194	511
2361	639
2023	626
1980	600
1896	587
1725	542
1703	349
1612	296
1628	214
1955	722
1955	746
1997	747
2061	719
2060	746
2127	683
2146	660
2177	671
2219	687
2212	636
2269	648
2323	658
2307	681
2374	671
1888	1166
1971	1184
2007	1159
2184	1104
2290	1025
2044	657

## Sheet: F2 IV C
F2 IV G2 C
Fast		Slow		Intermediate
X	Y	X	Y	X	Y
1029	957	1399	682	1057	713
942	972	1270	796	1126	704
960	1041	1401	927	1073	845
835	1048	1324	1162	1014	830
1035	1189	1304	1224	908	829
1223	1116	1130	1211	884	775
1605	882	1145	1147	874	909
1202	979	1078	1204	832	898
1137	953	929	1011	769	1002
1136	905	1074	1296	718	983
1597	447	1033	1304	679	1042
1281	592	487	1724	742	1102
1660	597	1095	1803	807	1086
851	1202	1162	1871	796	1139
864	1287	1000	1716	873	1120
1005	1239	949	2010	932	1101
940	1480	782	2027	983	1138
811	1438	1068	2345	1036	1038
726	1418	368	2414	1069	1096
685	1482	1151	2375	1114	1058
755	1457	598	2892	1176	1073
581	1548	499	2910	1143	830
1096	1562	566	2985	1207	854
1128	1502	654	2965	1299	911
1013	1433	777	3075	1321	960
909	1384	710	3021	1379	982
531	1509	986	3158	1454	956
345	1665	1928	3187	1439	1022
273	1766	1248	3133	1450	858
218	1802	1451	3616	1325	799
294	1827	1917	3659	1342	693
319	1870	1884	3954	1368	647
319	1906	1936	4022	1357	603
465	1803	1471	2989	1280	685
506	1886	1662	2993	1217	664
612	1792	1793	2844	1202	759
617	1842	1358	2802	1459	717
566	1677	1766	2375	1536	690
582	1602	1445	2523	1528	635
627	1598	1724	2597	1579	750
771	1625	1890	1846	1629	683
912	1622	1617	1890	1515	975
833	1755	1394	1661	1481	1081
936	1722	2108	1458	1567	1011
1106	1625	1963	1304	1545	1152
990	1765	1821	1370	1399	1147
956	1797	2072	1091	1262	1149
680	1888	1804	1029	1291	1113
168	1952	2102	820	1349	1108
215	1997	1831	634	1336	1040
332	2021	2140	363	1268	1038
333	1986	2575	405	1390	818
278	1944	2379	299	1629	496
377	2040	2254	1035	1559	544
376	2082	2557	872	1500	577
334	2111	2634	939	1458	573
417	2134	2888	879	1513	486
476	2140	2586	716	1594	600
438	2058	2488	622	1152	1312
498	2105	2947	602	1098	1378
615	2143	2885	1472	1158	1442
589	2047	2918	1396	968	1340
737	2173	2655	1456	942	1258
852	2012	2272	1285	908	1201
1145	2212	2385	1497	813	1296
696	2283	2553	1096	788	1353
545	2280	2679	1585	742	1297
183	2060	2693	2109	694	1309
225	2075	2356	2155	621	1235
205	2177	2479	2188	578	1212
424	2177	2369	2213	660	1157
461	2289	2370	2683	709	1158
606	2199	2164	2742	701	1200
883	2028	2485	2493	513	1362
356	1801	2890	2576	585	1424
468	1949	2732	3359	649	1383
442	1948	2838	3443	635	1520
479	2395	2737	3472	688	1542
318	2367	2572	3578	789	1520
272	2286	2380	3591	852	1544
355	2170	2472	3443	695	1659
498	2229	2210	3388	742	1580
720	2252	2638	3112	750	1673
609	2351	2462	4021	817	1641
591	2423	2557	3977	870	1700
649	2385	3429	3149	1009	1655
709	2402	3065	2890	1091	1691
853	2504	3832	2972	1029	1539
1128	2522	3079	2394	964	1583
1034	2502	3228	2497	1034	1861
896	2279	3330	2329	992	1893
482	2556	3686	2158	898	1920
571	2551	3451	1970	844	1900
634	2602	3324	874	795	1913
687	2671	3522	734	768	1869
603	2654	3468	598	725	1876
868	2621	3591	897	712	1771
994	2578	3711	913	660	1781
520	2449	3220	496	784	1751
512	2627	3374	415	842	1804
419	2681	3022	275	911	1793
414	2637	3230	301	606	1718
688	2560	3833	1226	562	1794
493	2330	3565	1412	507	1831
607	2721	3703	1468	414	1787
527	2726			380	1743
452	2729			449	1663
438	2809			501	1601
704	2735			483	1548
846	2676			428	1611
807	2725			409	1579
892	2726			362	1587
969	2746			291	1601
993	2671			308	1534
1053	2871			184	1879
1028	3000			247	1897
918	2989			373	1854
825	2900			717	2054
816	2838			793	2126
749	2848			852	2089
681	2899			920	2087
793	2971			991	2094
753	3007			1058	2123
844	3077			1103	2045
804	3152			1061	1931
1095	3100			1008	1985
876	3239			944	1921
1022	3251			1101	2141
1092	3339			1170	2138
1694	3083			1102	2228
1759	3052			1026	2220
1623	3128			984	2163
1617	3062			1082	2270
1491	3145			934	2204
1424	3112			903	2164
1330	3102			780	2243
1328	3005			664	2156
1240	3026			633	2252
1191	3236			466	2203
1183	3309			542	2137
1178	3397			371	2242
1253	3433			326	2229
1181	3480			257	2209
1250	3531			253	2142
1380	3490			258	2106
1452	3502			257	2024
1429	3445			275	1987
1396	3415			393	1957
1356	3358			563	1946
1403	3305			752	1955
1445	3269			616	1958
1415	3218			832	2333
1314	3258			945	2340
1594	3338			1003	2298
1649	3401			1135	2302
1545	3546			1116	2400
1630	3532			1105	2453
1799	3524			1002	2405
1941	3551			916	2433
1824	3316			837	2423
1803	3370			754	2457
1750	3297			635	2487
1677	3280			713	2510
1815	3162			767	2550
1868	3095			928	2538
1964	3004			424	2375
1793	3238			382	2332
1593	3643			321	2302
1555	3675			406	2452
1664	3692			840	2245
1735	3731			754	2343
1812	3634			1049	2601
1402	3586			1122	2637
1253	3607			930	2638
1330	3587			567	2637
1334	3528			448	2624
1321	3708			407	2583
1381	3747			416	2528
1856	3745			1057	2701
1636	3711			1034	2797
1549	3740			1107	2775
1854	3876			991	2866
1692	3812			986	2912
1625	3847			948	2846
1679	3886			844	2807
1745	3949			778	2779
1609	3922			678	2811
1526	3836			595	2786
1469	3792			638	2774
1434	3871			405	2768
1481	3931			489	2831
1835	3797			654	3022
1628	4002			842	2984
1671	4029			966	2988
1729	4045			1111	2964
1698	4108			956	3093
1667	4151			1026	3095
1600	4159			1164	3061
1472	4058			1110	3195
1976	4065			1054	3199
1856	4065			791	3195
1837	4173			748	3145
1530	4032			1101	3279
1539	4103			1181	3171
1995	3979			1260	3201
1451	3966			1246	3287
1805	4252			1256	3372
1697	4324			1336	3464
1634	4285			1186	3549
1834	4377			1439	3388
1883	4338			1487	3345
1900	4412			1545	3159
1848	4427			1626	3254
1942	4164			1527	3305
1704	4234			1537	3433
1722	3989			1506	3519
1165	2946			1668	3493
1213	2887			1761	3450
1421	2833			1846	3417
1563	2847			1890	3466
1724	2857			1957	3391
1870	2805			1905	3329
1859	2878			1871	3241
1930	2930			1739	3181
1998	2919			1491	3063
2065	3013			1548	3087
2043	2751			1397	3009
1965	2704			1540	2983
1393	2708			1578	3011
1336	2679			1963	3096
2054	3138			1703	3562
2024	3474			1638	3605
2048	3602			1604	3472
2163	3627			1507	3618
2143	3078			1490	3667
1919	2493			1457	3710
1838	2563			1404	3686
2067	2645			1366	3660
1796	2627			1276	3696
1626	2561			1508	3741
1554	2580			1608	3755
1329	2497			1743	3626
1181	2432			1776	3760
1182	2366			1980	3735
1228	2374			1881	3578
2172	2157			1701	3375
1654	2151			1902	3764
1681	2026			1383	3821
1354	2066			1574	3859
1213	1965			1772	3843
1143	1930			1927	3835
1770	1968			1939	3907
2004	1758			1787	3932
1609	1668			1796	4015
1532	1749			1770	4095
1343	1798			1895	4136
1406	1908			1594	4064
1170	1680			1581	3974
1864	1617			1534	3940
2009	1519			1486	4006
1547	1317			1905	4241
1285	1302			1856	4300
1893	1007			1757	4329
2058	948			1684	4292
1623	1019			1642	4237
1586	1116			1577	4241
1407	1239			1754	4200
1482	1227			1830	2696
1644	1277			1774	2701
1790	1203			1718	2750
2042	881			1665	2725
1883	788			1659	2785
1879	706			1588	2771
1959	655			1528	2733
2000	712			1442	2774
1689	768			1476	2815
1727	831			1498	2881
2171	925			1431	2922
2109	622			1382	2914
2097	568			1301	2925
2007	528			1259	2799
1822	482			1297	2727
1745	504			1209	2691
2183	418			1161	2771
2069	311			1157	2813
2104	539			1656	2868
1782	448			1592	2935
2931	153			1544	2916
2596	153			1709	2961
2618	102			1774	2945
2790	101			1823	2964
2539	118			1864	3003
2472	279			2100	2856
2533	305			2013	2789
2373	421			2089	2722
2285	348			1906	2715
2270	570			1874	2738
2169	566			1939	2642
2483	466			1651	2663
2628	537			1588	2676
2679	510			1999	3216
2737	466			2013	3376
2765	414			1971	3289
2813	514			2088	3315
2816	615			2073	3256
2728	572			2167	3240
2892	511			2157	3332
2767	231			2107	3408
2686	270			2159	3445
2282	99			2092	3506
2744	912			1980	3648
2397	872			2069	3675
2482	821			2147	3662
2414	709			2123	2964
2294	926			2151	3151
2287	862			2136	3191
2550	542			2165	2578
2360	839			2145	2635
2317	789			2063	2540
2711	1186			2018	2588
2516	1438			1944	2575
2348	1454			1916	2567
2503	1389			1734	2478
2267	1788			1681	2488
2277	1620			1640	2405
2828	1655			1551	2467
2817	1590			1503	2477
2886	1739			1400	2575
2902	1927			1479	2619
2736	1998			1341	2398
2667	1979			1266	2420
2463	2048			1407	2364
2501	1814			1424	2423
2577	1862			1500	2398
2482	1905			1713	2346
2649	1810			1879	2367
2828	2260			1949	2423
2235	2425			2018	2392
2384	2395			2114	2418
2298	2559			2009	2487
2651	2418			1880	2623
2701	2400			1846	2655
2827	2371			1657	2618
2200	3096			1516	2566
2368	3020			1847	2453
2466	2841			1534	2325
2296	2832			1614	2341
2192	2848			1557	2256
2631	2947			1599	2205
2723	2987			1503	2229
2739	2874			1537	2173
2679	2919			1412	2258
2860	2997			1343	2189
2918	2936			1283	2217
2864	2853			1239	2299
2607	2783			1240	2259
2671	2572			1315	2324
2572	3145			1339	2314
2568	3220			1228	2158
2413	3163			1662	2256
2468	3096			1773	2223
2222	3206			1828	2285
2308	3282			1897	2251
2449	3306			1956	2298
2909	3262			2043	2281
2391	3423			2110	2231
2416	3499			2091	2168
2550	3383			1974	2177
2597	3538			1900	2174
2489	3536			2174	2329
2443	3558			1762	2557
2459	3609			1181	2623
2577	3674			1233	2561
2672	3609			1569	2118
2756	3519			1508	2106
2899	3547			1409	2126
2900	3479			1505	1984
2955	3627			1452	1935
2856	3606			1548	1885
2309	3622			1585	2012
2315	3682			1693	1934
2610	3215			1691	1887
2211	3499			1825	1925
2501	3794			1872	1971
2397	3859			1948	1970
2287	3754			1983	2067
2083	3853			2052	2066
1999	3860			2085	1963
2019	3699			2156	1931
2226	3899			1997	1907
2286	3896			1941	1887
2593	3898			1303	1991
2782	3882			1243	2050
2702	3824			1155	2052
2783	3957			1257	1641
2693	4001			1237	1766
2648	4009			1164	1814
2595	4067			1253	1862
2527	4120			1412	1804
2367	4082			1475	1717
2338	4023			1307	1719
2169	4107			1360	1587
2779	3748			1469	1562
2812	3702			1516	1653
2824	4117			1558	1560
2925	4095			1671	1706
2793	4268			1613	1808
2813	4191			1697	1780
2595	4190			1760	1845
2489	4215			1833	1832
2535	4286			1774	1756
2387	4279			1795	1683
2400	4149			1856	1728
2192	4199			1923	1730
2079	4228			1929	1668
2010	4319			2086	1722
2541	4389			2062	1828
2444	4537			2176	1663
2571	4535			1718	1654
2767	4409			1748	1558
2737	4336			1866	1527
2165	4428			1916	1425
2238	4430			1966	1397
1961	4354			2039	1416
2215	4324			2106	1345
3415	3771			2126	1279
3414	3835			2035	1310
3496	3809			1887	1322
3446	3900			1744	1403
3408	3898			1684	1351
3306	4099			1629	1401
3153	4114			1631	1468
2986	4341			1561	1468
2961	4308			1561	1406
3043	4290			1494	1381
3232	4053			1422	1508
3287	4003			1331	1473
3157	3898			1395	1372
3117	3806			1244	1378
3015	3851			1224	1267
2970	3835			1204	1522
2973	3966			1275	1542
3291	3818			2092	1565
3160	3659			1731	1239
3236	3684			1755	1116
3221	3608			1686	1119
3040	3574			1748	991
3028	3715			1682	958
3359	3666			1858	1019
3591	3685			1828	1118
3744	3707			1855	1151
3707	3632			1936	1137
2996	3444			1923	1070
3143	3321			2108	1003
3293	3425			2152	1054
3522	3435			2182	1138
3698	3501			2103	1190
3082	3445			2100	1141
3550	3592			2009	1143
3511	3037			1987	1201
3651	3062			1943	1212
3716	3140			1930	1247
3600	3181			2127	1380
3645	3309			2011	1028
3702	3195			1963	949
3479	3334			2050	1242
3325	3293			1849	1239
3195	3172			1904	885
3222	2950			1984	854
3486	2691			2036	819
3389	2704			2060	735
3300	2733			2140	697
3192	2744			2171	822
3102	2724			1802	895
3154	2690			1532	879
3005	2764			1773	672
3270	2858			1828	760
3343	2895			1983	767
3443	2871			1708	888
3509	2808			1903	615
3721	2824			1870	533
3803	2772			1810	549
3822	2689			1735	589
3737	2611			1993	569
3586	2629			2042	596
3639	2571			2090	470
3621	2840			2038	423
3394	2388			2001	363
3743	2313			1975	451
3236	2345			1957	370
2978	2416			1897	390
3532	2386			1868	341
3536	2436			1895	293
3766	2355			1958	263
3809	2474			1964	192
3130	2624			1859	236
3234	2379			1810	268
3384	2278			1736	308
3470	2240			1813	328
3459	2295			1749	403
3142	2213			1716	371
3016	2233			2007	153
2989	2294			2029	177
3061	2064			2098	144
3795	2064			2108	216
3705	1810			2131	284
3545	1840			2039	269
3431	1737			2187	133
3245	1730			2179	191
3172	1840			2220	229
3337	1849			2228	110
3344	1933			2298	173
3003	1885			2352	129
3005	1735			2456	114
3004	1610			2478	162
3692	1667			2518	204
3573	1664			2444	249
3504	1654			2398	208
3310	1554			2331	226
3407	1506			2249	283
3198	1514			2302	309
3690	1227			2317	399
3792	1346			2230	420
3793	1443			2262	492
3566	1298			2154	527
3421	1154			2322	556
3654	1192			2376	515
3637	1129			2406	472
3799	1063			2516	403
3500	990			2611	323
3088	1071			2660	392
3086	1020			2729	382
3109	1161			2753	301
3629	980			2817	324
2920	1097			2857	380
3687	728			2919	408
3749	741			2893	268
3745	795			2854	190
3800	731			2888	123
3600	746			2845	112
3688	597			2871	75
3636	526			2924	83
3399	543			2726	184
3480	492			2791	170
3316	586			2712	86
3236	595			2696	135
3183	821			2662	104
3211	781			2650	183
3192	879			2594	242
3077	857			2658	467
3012	775			2596	473
3533	366			2448	525
3599	470			2421	596
3344	253			2558	639
3272	98			2668	610
3333	145			2735	632
3124	139			2893	616
3140	85			2443	322
3070	133			2802	441
3017	106			2304	660
2948	116			2370	636
3852	855			2285	696
3887	916			2356	730
3927	967			2245	632
3961	1077			2204	738
4022	1141			2228	825
3813	1518			2225	975
3893	1531			2337	967
4128	1404			2435	966
4143	1451			2381	1028
4165	1510			2472	1033
3965	1589			2491	916
3953	1367			2566	966
4192	1695			2648	1063
4067	1724			2701	1004
3857	1956			2292	1084
4091	1851			2763	1082
4203	1859			2822	989
4202	2014			2854	1051
4254	1995			2913	965
4098	2062			2818	920
4026	1946			2819	816
4227	2274			2750	785
4248	2325			2663	781
4300	2172			2689	698
4272	2087			2797	732
4097	2155			2881	709
3981	2164			2924	800
3900	2173			2643	651
3866	2101			2546	804
3956	2393			2487	731
3949	2472			2602	842
4023	2461			2666	887
3997	2524			2241	1174
4152	2485			2299	1172
4150	2392			2408	1218
4104	2354			2427	1127
4209	2433			2498	1207
4254	2460			2575	1215
4237	2532			2375	1280
3999	2316			2177	1343
4191	2219			2170	1452
4292	2617			2182	1561
4246	2637			2234	1473
4188	2712			2358	1559
4276	2817			2437	1575
4203	2779			2536	1578
4121	2787			2609	1556
3928	2795			2586	1477
4082	2622			2727	1448
4070	3129			2758	1551
4054	2964			2779	1421
3969	2893			2846	1533
4273	2875			2870	1350
3977	3258			2877	1262
3990	3338			2865	1216
3939	3396			2952	1219
3988	3433			2873	1156
3981	3490			2820	1108
3896	3440			2651	1228
3878	3375			2614	1146
3688	3698			2597	1364
3506	3544			2429	1433
				2431	1346
				2368	1367
				2537	1318
				2788	1291
				2689	1330
				2509	1652
				2595	1667
				2684	1714
				2733	1652
				2767	1733
				2736	1813
				2820	1803
				2545	1744
				2449	1688
				2355	1681
				2218	1664
				2228	1911
				2287	1884
				2364	1955
				2442	1825
				2380	1754
				2372	2057
				2297	2090
				2217	2128
				2203	2240
				2285	2207
				2358	2271
				2434	2135
				2570	2108
				2636	2090
				2581	2018
				2785	2118
				2812	2174
				2753	2226
				2690	2190
				2611	2211
				2540	2229
				2459	2283
				2278	2319
				2596	2306
				2700	2313
				2678	2259
				2818	2041
				2922	1986
				2417	2477
				2473	2381
				2541	2455
				2560	2504
				2385	2566
				2452	2600
				2540	2627
				2689	2589
				2741	2539
				2804	2606
				2736	2688
				2652	2671
				2831	2701
				2924	2662
				2838	2493
				2907	2424
				2780	2456
				2217	2631
				2285	2728
				2475	2698
				2270	2904
				2242	2814
				2187	2958
				2260	3001
				2331	2932
				2547	2915
				2614	2852
				2664	2813
				2809	2783
				2815	3105
				2884	3135
				2937	3038
				2745	3145
				2552	3025
				2610	3009
				2927	2767
				2735	3260
				2814	3219
				2662	3215
				2522	3249
				2433	3240
				2526	3144
				2282	3073
				2264	3346
				2366	3342
				2651	3333
				2595	3304
				2792	3340
				2884	3361
				2580	3432
				2675	3426
				2683	3505
				2780	3456
				2811	3553
				2729	3618
				2869	3659
				2533	3610
				2385	3679
				2317	3535
				2253	3556
				2303	3449
				2932	3763
				2869	3764
				2636	3797
				2529	3724
				2477	3691
				2368	3758
				2192	3774
				2234	3666
				2258	3623
				2168	3885
				2340	3955
				2406	3964
				2488	3938
				2523	3865
				2645	3921
				2764	4049
				2854	3973
				2925	3971
				2877	4055
				2631	4117
				2512	4076
				2425	4089
				2057	4094
				2071	4011
				2066	3772
				2741	4233
				2921	4193
				2827	4331
				2474	4169
				2332	4200
				2117	4159
				2989	4218
				3224	4121
				3372	4046
				3366	4002
				3335	3966
				3317	3889
				3268	3964
				3165	3997
				3051	3992
				2999	4071
				3091	3909
				3348	3795
				3492	3940
				3245	3863
				3791	3697
				3759	3607
				3740	3537
				3700	3575
				3660	3562
				3601	3572
				3531	3657
				3489	3624
				3434	3671
				3314	3651
				3099	3671
				2977	3703
				3640	3463
				3575	3504
				3446	3452
				3385	3470
				3317	3528
				3285	3564
				3237	3492
				3171	3449
				3097	3492
				3131	3564
				3001	3339
				2920	3420
				3051	3378
				3417	3321
				3397	3220
				3306	3212
				3253	3294
				3083	3280
				3020	3260
				2999	3190
				3086	3147
				3041	3098
				3016	3005
				3086	3016
				3155	3135
				3215	3051
				3289	3009
				3298	3129
				3375	3118
				3492	3099
				3422	3004
				3362	2981
				3569	3044
				3718	3056
				3768	3077
				3790	3014
				3637	3174
				3675	2987
				3478	2951
				3531	2906
				3569	2943
				3618	2952
				3742	2941
				3713	2892
				3667	2799
				3563	2822
				3595	2767
				3673	2670
				3766	2680
				3822	2831
				3193	2855
				3126	2881
				2994	2892
				2993	2642
				3236	2632
				3299	2644
				3621	2877
				3002	2363
				3034	2498
				2975	2540
				3064	2600
				3120	2560
				3110	2483
				3190	2435
				3133	2332
				3078	2267
				3187	2296
				3258	2286
				3300	2404
				3301	2536
				3350	2477
				3354	2594
				3491	2609
				3504	2513
				3562	2523
				3632	2491
				3687	2491
				3728	2445
				3663	2376
				3802	2366
				3465	2366
				3534	2317
				3670	2266
				3741	2234
				3828	2202
				3530	2225
				3356	2170
				3315	2151
				3263	2204
				3198	2212
				3309	2243
				3441	2478
				3097	2137
				3151	2105
				3230	2074
				3225	2162
				3319	2107
				3285	2031
				3382	2008
				3432	2059
				3502	2088
				3536	2028
				3574	1981
				3642	1989
				3631	2066
				3620	2112
				3578	2101
				3691	2076
				3744	2075
				3790	2145
				3587	2259
				3602	2198
				3059	1885
				3067	1956
				3132	1934
				3112	1844
				3034	1811
				3129	1740
				3193	1769
				3250	1839
				3390	1828
				3465	1861
				3408	1925
				3532	1940
				3624	1888
				3722	1900
				3793	1864
				3749	1821
				3784	1708
				3725	1603
				3730	1528
				3808	1605
				3590	1562
				3638	1575
				3637	1483
				3544	1523
				3454	1621
				3448	1549
				3481	1460
				3270	1523
				3082	1536
				3020	1465
				2973	1542
				2909	1602
				3709	1388
				3625	1355
				3507	1388
				3501	1309
				3436	1265
				3412	1309
				3420	1375
				3359	1439
				3283	1386
				3224	1445
				3096	1384
				3028	1372
				2970	1413
				2950	1320
				3064	1268
				3161	1240
				3171	1318
				3233	1334
				3268	1273
				3325	1292
				3763	1198
				3677	1275
				3720	1133
				3747	1013
				3679	1020
				3679	1080
				3506	1091
				3564	998
				3584	1103
				3535	1173
				3448	1090
				3393	1044
				3340	1098
				3325	1198
				3267	1187
				3209	1195
				3013	1088
				2960	1032
				3174	1057
				3249	1074
				3348	994
				3432	971
				2975	682
				3057	720
				3123	719
				3071	634
				3018	573
				3116	534
				3154	579
				3281	543
				3381	642
				3424	622
				3503	637
				3573	645
				3620	584
				3569	546
				3518	520
				3640	658
				3706	631
				3751	665
				3813	795
				3772	863
				3799	941
				3687	843
				3633	805
				3560	831
				3499	822
				3448	745
				3399	823
				3453	783
				3383	718
				3348	776
				3275	807
				3263	857
				3270	725
				3194	739
				3555	409
				3494	429
				3446	411
				3407	341
				3474	328
				3451	262
				3399	278
				3321	366
				3239	393
				3150	374
				3154	449
				3303	468
				3382	479
				3104	305
				2997	354
				3014	445
				3050	454
				3042	501
				2963	476
				2943	310
				2968	229
				3075	221
				3144	217
				3192	172
				3238	205
				3306	207
				3388	187
				3290	295
				2996	159
				3194	93
				3931	1188
				3886	1124
				3820	1145
				3865	1070
				3863	987
				3939	1014
				4043	1205
				3980	1186
				3977	1274
				3901	1263
				4077	1269
				4107	1348
				4038	1401
				3977	1471
				3888	1434
				3890	1347
				4051	1520
				4111	1608
				4172	1606
				4033	1610
				3867	1648
				3926	1697
				3844	1750
				3998	1699
				3981	1804
				3899	1854
				3936	1928
				4009	1856
				4121	1932
				4199	1948
				4243	1888
				4222	1784
				4152	1787
				4139	1681
				4026	2030
				3951	2043
				4144	2002
				4222	2079
				4240	2141
				4177	2134
				4134	2221
				4096	2283
				4020	2232
				3931	2266
				3849	2287
				3915	2335
				3866	2404
				3899	2470
				4046	2358
				4184	2320
				4287	2244
				4287	2321
				4270	2530
				4077	2524
				4087	2434
				4010	2613
				3962	2589
				3919	2567
				3877	2629
				3828	2574
				3816	2631
				4208	2611
				4271	2718
				4231	2712
				4102	2742
				4020	2768
				3999	2819
				4063	2817
				3864	2888
				3881	2954
				3866	2732
				3937	2689
				4221	2938
				4189	2872
				4128	2893
				4111	3044
				4049	3053
				4114	3129
				3924	3319
				3863	3486
				3641	3636
				3547	3141
				3492	3243
				3547	3236
				3618	3233
				3743	1307
				3794	1295

## Sheet: F2 Undernutrition
Undernutrition	Fast	Slow	Intermediate	% Fast	% Slow	% Intermediate
F2 R1	192	22	318	36.0902	4.13534	59.7744
F2 R2	209	48	381	32.7586	7.52351	59.7179
F2 R3	211	26	349	36.0068	4.43686	59.5563
F2 R4	126	22	393	23.2902	4.06654	72.6433
F2 R5	218	19	363	36.3333	3.16667	60.5
F2 R6	316	17	170	62.8231	3.37972	33.7972
F2 R1 Cam. 3 D						F2 R2 Cam. 3 D						F2 R3 Cam. 3 D						F2 R4 Cam. 3 D						F2 R5 Cam. 3 D						F2 R6 Cam. 3 D
Fast		Slow		Intermediate		Fast		Slow		Intermediate		Fast		Slow		Intermediate		Fast		Slow		Intermediate		Fast		Slow		Intermediate		Fast		Slow		Intermediate
X	Y	X	Y	X	Y	X	Y	X	Y	X	Y	X	Y	X	Y	X	Y	X	Y	X	Y	X	Y	X	Y	X	Y	X	Y	X	Y	X	Y	X	Y
748	207	781	288	836	222	378	310	948	546	292	317	833	198	694	209	845	227	661	782	759	801	915	840	837	119	790	167	802	113	261	546	280	581	665	151
776	194	815	232	817	207	396	337	1008	552	277	339	829	238	655	262	865	242	683	790	728	733	852	863	820	113	667	193	771	97	256	524	276	614	687	187
792	207	714	311	807	192	363	358	1003	476	309	334	825	261	641	335	868	266	630	838	794	794	861	882	795	91	853	231	788	129	258	600	587	372	715	205
694	168	639	211	800	225	341	346	912	639	289	354	829	291	742	386	866	286	573	840	856	749	835	868	776	69	864	261	775	179	270	635	554	503	703	250
542	134	830	399	773	228	353	296	983	642	273	377	853	312	622	450	884	297	621	912	964	834	803	886	759	66	558	261	757	170	288	669	646	465	734	257
548	112	844	455	784	247	418	300	1020	690	256	385	872	312	427	421	885	268	645	926	897	841	797	869	777	117	552	349	739	164	301	643	450	744	727	117
581	113	773	524	749	247	463	301	974	766	268	405	911	310	591	134	849	268	690	941	896	859	776	865	804	141	625	297	722	157	303	621	468	696	636	182
530	194	707	516	713	238	372	404	855	766	261	431	887	329	643	527	821	330	711	944	801	909	758	865	811	167	401	423	739	144	312	593	322	788	628	155
518	211	660	474	720	206	328	437	847	653	279	438	886	365	735	471	827	352	733	944	771	885	747	888	779	151	517	677	722	105	344	603	358	639	573	228
515	228	911	509	700	201	304	428	796	655	274	462	896	398	733	567	903	338	755	936	737	873	757	898	827	149	469	681	684	155	364	590	292	694	607	227
496	240	869	559	719	183	368	434	721	621	292	458	897	432	823	546	898	310	780	943	605	887	725	904	835	168	409	635	665	143	358	556	311	713	608	192
512	253	912	588	668	199	511	284	723	564	287	484	875	456	407	544	887	346	815	937	829	628	705	890	851	179	584	674	683	177	336	565	440	941	575	248
535	241	864	661	620	192	588	247	748	487	323	477	853	430	441	529	912	354	781	919	606	304	707	910	857	202	621	668	698	215	321	541	549	928	518	336
565	252	907	682	633	154	637	328	737	461	325	508	867	418	411	505	919	373	845	906	614	271	687	922	831	194	673	683	675	208	359	527	640	660	497	335
500	312	567	472	644	133	599	334	843	435	349	487	858	394	383	501	927	399	864	919	883	289	676	905	868	210	646	529	681	231	370	505	818	435	526	374
518	327	549	565	651	117	582	315	849	461	364	505	841	374	361	601	907	418	871	897	941	296	657	906	879	238	627	560	612	182	389	509	281	520	549	362
577	314	463	703	671	126	544	312	916	422	349	521	849	348	466	618	919	436	897	899	933	446	639	905	881	250	584	561	594	159	420	509	378	436	470	390
590	265	823	771	663	147	527	327	791	330	336	526	821	423	611	654	901	452	892	879	866	461	628	888	882	267	792	900	565	177	425	535			450	392
604	305	787	802	595	134	487	333	691	342	379	554	815	442	721	694	900	474	928	872	703	469	645	878	899	275	865	839	553	169	330	700			452	413
628	250	745	851	593	155	522	367	614	386	375	582	803	456	618	810	869	432	959	869	481	476	616	870	890	309			533	165	360	681			405	416
680	247	681	846	568	137	490	387	662	473	405	564	773	451	662	754	831	401	990	833	496	420	584	865	903	309			521	145	330	673			369	477
691	223	620	924	528	147	460	367	632	568	406	613	792	473	446	732	829	454	945	833	636	438	604	843	911	345			517	169	371	661			331	511
732	227			525	126	415	461	615	604	386	631	842	476	390	744	850	450	933	808			639	856	885	333			532	187	343	652			312	488
708	270			468	156	435	464	573	563	408	640	867	480	363	648	818	477	957	798			556	812	843	343			554	192	395	639			504	402
759	272			471	189	458	490	560	671	426	659	763	362	812	381	784	375	979	790			561	790	816	336			524	210	224	600			484	419
820	300			468	210	430	419	605	678	397	675	751	326	476	321	767	386	949	740			553	772	795	350			527	232	235	633			527	408
849	309			477	222	303	377	482	676	377	680	785	317			797	328	1005	782			539	752	819	299			495	199	218	675			569	384
857	324			495	214	364	467	467	695	389	709	763	267			806	306	1035	773			525	740	786	281			492	181	247	685			605	392
843	373			490	192	382	489	448	728	408	724	751	148			796	294	846	668			512	722	837	218			479	199	227	717			605	415
815	329			461	240	365	616	412	680	403	735	711	231			807	270	829	748			502	724	807	200			447	185	262	700			583	455
880	397			457	270	356	564	439	640	418	749	690	256			794	250	707	848			495	696	728	87			440	205	276	831			567	441
897	435			480	265	361	537	432	602	431	735	689	292			810	236	673	886			481	707	703	96			423	227	249	791			557	469
855	422			426	249	559	402	425	566	431	709	676	333			803	202	1016	752			467	679	715	118			419	245	314	842			529	491
869	472			545	212	588	393	303	476	426	687	695	358			775	159	989	753			474	650	703	133			392	261	308	886			493	493
754	379			545	182	618	411	980	431	455	681	677	376			744	184	934	782			457	630	683	117			450	227	343	885			626	469
721	358			564	185	424	504	449	406	454	706	681	400			737	164	835	886			429	632	639	112			471	224	344	806			627	454
670	377			590	185	446	547	527	409	476	710	655	406			739	146	974	816			433	662	610	127			486	216	394	856			661	461
694	431			583	200	458	558	389	404	497	692	701	444			725	135	994	812			449	664	500	147			495	234	378	886			664	406
616	441			563	211	499	532	388	600	470	728	716	422			724	188	540	795			402	624	482	161			477	248	335	918			667	340
571	376			557	232	553	506	406	698	462	751	746	429			743	208	995	716			400	596	469	178			464	243	366	904			652	290
564	355			612	225	544	488	525	709	435	784	729	396			724	212	541	487			384	588	503	219			433	265	379	932			613	300
574	344			629	199	539	469	756	262	455	795	791	402			751	234	886	591			370	570	556	137			440	255	348	942			845	279
594	218			651	188	513	458	906	315	475	780	886	418			681	236	813	613			385	540	457	253			452	275	379	957			860	232
653	180			631	233	488	475	850	327	517	737	706	480			653	238	860	614			393	566	504	245			492	271	555	841			780	167
498	187			661	267	493	430	503	619	520	788	671	474			649	218	936	516			410	579	409	319			513	267	504	776			754	134
408	263			645	255	579	451	750	853	541	772	579	416			661	202	916	518			437	592	385	337			517	244	397	704			888	211
417	219			633	275	550	441	701	833	556	764	567	433			669	177	966	479			425	605	385	359			508	285	358	729			857	348
507	396			611	285	626	441	867	592	574	753	549	444			679	151	970	499			433	561	373	382			500	309	337	733			863	377
560	428			633	300	643	412			504	799	518	446			681	136	950	501			514	590	393	401			470	300	447	666			864	405
605	462			678	284	692	456			566	722	497	453			662	136	966	561			527	577	407	440			436	315	478	638			883	380
736	417			692	301	690	392			629	737	483	471			639	140	945	546			541	565	441	451			449	330	493	646			894	415
788	451			664	309	650	369			648	722	467	482			626	151	993	444			565	552	459	380			457	339	548	618			825	391
774	475			656	326	732	344			629	702	535	477			609	147	978	418			527	606	526	371			465	323	526	585			808	380
771	353			645	339	735	386			604	704	594	374			623	175	553	581			509	638	527	350			489	331	541	571			834	355
800	359			668	350	765	391			632	660	539	388			580	201	624	592			538	622	545	333			500	351	502	561			750	392
841	340			688	321	775	355			647	625	515	400			595	201	799	371			555	608	525	293			527	330	586	572			710	325
875	426			698	341	753	314			624	628	495	414			587	214	788	341			570	621	541	251			535	311	568	612			817	293
881	452			693	358	730	301			587	675	477	405			600	241	895	277			596	622	549	231			554	306	589	648			820	265
903	466			601	324	798	393			561	648	465	432			573	182	921	285			616	634	573	245			550	280	615	652			849	442
737	176			541	316	784	414			542	667	444	437			575	156	931	272			589	656	589	207			585	261	624	740			829	462
757	172			527	307	826	405			536	697	433	454			578	115	961	276			581	635	631	195			602	278	638	680			822	515
604	370			545	282	875	398			512	672	413	454			541	147	992	350			563	647	596	177			575	291	665	667			839	534
591	392			565	284	901	373			500	653	379	451			548	96	969	358			536	656	625	155			570	323	684	655			863	515
614	389			530	271	936	373			481	654	349	464			463	122	1021	351			500	670	631	121			599	319	682	621			828	566
672	418			603	251	903	462			460	646	334	447			472	143	1035	371			530	704	658	167			639	314	676	589			795	610
643	382			488	433	857	352			470	632	363	480			448	116	754	240			555	686	659	229			639	342	702	589			806	631
745	342			515	426	427	387			486	610	390	428			429	147	747	282			584	688	681	255			645	289	722	619			667	554
750	331			525	408	443	347			518	602	392	392			407	141	833	316			618	705	735	213			627	269	395	989			673	568
740	308			554	405	966	388			541	605	404	344			385	149	855	357			591	710	715	196			629	241	425	998			647	590
833	317			595	415	941	426			557	620	427	352			403	180	815	392			568	728	725	174			610	223	428	967			623	593
838	275			541	437	928	465			575	593	450	333			427	170	548	278			545	720	754	147			592	237	448	1004			590	611
810	261			518	465	894	503			561	574	454	312			459	164	633	265			577	748	745	121			612	199	480	1010			583	624
558	162			505	478	886	488			590	547	423	324			465	180	673	255			585	776	772	127			793	226	508	1008			637	626
579	159			583	456	861	505			594	526	384	322			504	173	690	250			610	745	817	222			806	248	546	996			653	638
524	167			615	422	918	528			530	509	375	300			503	196	675	277			642	749	784	238			781	258	546	965			532	544
535	396			621	407	938	521			509	482	358	286			487	184	719	248			650	712	743	257			789	305	576	965			577	515
919	542			592	342	958	495			499	506	428	219			390	189	515	294			649	690	725	295			765	293	599	958			609	557
909	567			611	349	992	496			474	512	469	196			393	216	861	398			617	676	731	336			763	317	628	943			493	611
881	541			629	325	983	555			459	526	464	97			369	201	383	418			633	649	747	375			809	317	674	908			495	586
897	514			645	361	951	583			437	514	464	75			373	259	587	367			655	664	710	383			854	289	641	923			686	360
872	503			708	377	981	593			421	530	433	87			369	251	600	386			663	635	665	409			844	261	610	913			723	356
901	477			708	400	906	611			452	468	517	70			369	266	458	450			685	652	645	395			831	258	601	835			881	349
880	579			787	340	931	625			452	447	550	70			403	324	463	484			689	686	608	402			833	241	498	895			593	331
916	615			772	319	964	638			475	458	588	86			413	309	769	261			719	686	569	405			864	154	520	886			614	344
918	643			801	287	877	618			477	491	623	97			399	274	903	346			707	667	537	404			861	358	548	854			739	456
914	664			729	290	847	602			472	423	646	104			460	259	770	213			729	658	481	391			895	372	466	905			678	459
888	657			735	265	821	612			451	426	665	119			513	262	738	227			705	636	351	458			891	353	484	980			699	458
876	638			830	254	790	618			436	435	527	94			525	226	1031	419			682	618	354	435			848	437	418	813			535	524
873	617			892	414	803	560			397	448	524	118			523	204	1039	432			652	610	855	409			752	348	402	760			505	518
845	642			816	464	826	552			392	432	517	156			531	186	1042	454			635	604	842	379			715	327	480	511			480	551
787	599			834	438	853	543			408	415	540	166			551	284	1068	450			601	567	894	401			701	315	491	467			380	533
832	629			829	421	786	544			407	384	563	150			567	299	1081	467			599	588	915	409			679	291	463	472			404	543
724	600			812	442	790	507			402	366	597	160			630	311	1093	481			607	539	923	435			679	311	460	448			715	570
694	577			807	414	904	577			388	372	649	172			667	309	1112	479			635	554	914	378			683	341	481	434			746	546
720	556			805	396	592	601			367	385	645	191			656	325	1103	501			656	558	919	449			705	273	511	443			327	759
750	532			812	377	599	567			348	382	699	170			665	346	1103	527			661	576	887	443			709	256	540	450			406	832
624	555			824	357	555	594			330	375	753	164			650	356	1120	531			689	560	824	417			719	221	428	434			507	860
575	579			788	375	533	563			335	282	809	184			645	373	1131	546			702	584	787	491			702	237	428	460			527	845
497	604			751	400	551	546			370	259	379	234			651	423	1127	572			703	611	773	511			778	207	348	461			571	910
476	622			762	425	575	534			376	281	365	214			635	438	1113	555			725	616	787	527			787	191	388	406			507	818
524	646			675	454	613	518			402	272	355	233			674	440	1084	558			750	606	755	499			425	373	405	384			549	804
441	544			696	460	652	499			402	298	337	243			685	418	1084	528			768	625	849	495			406	385	581	475			548	781
517	539			651	437	658	531			404	247	335	270			710	400	1056	539			791	627	929	551			427	403	559	450			592	739
427	591			638	450	707	515			418	241	333	296			714	376	1053	569			780	654	900	561			463	356	651	510			606	723
665	631			637	468	688	547			431	228	343	388			696	382	1030	494			763	656	918	573			510	383	629	517			595	782
609	600			644	412	507	577			441	250	347	414			727	348	990	470			771	674	893	617			509	415	595	518			503	750
591	620			666	397	492	562			424	272	368	401			754	318	1007	569			793	666	916	663			574	376	590	538			483	738
575	650			508	442	470	607			455	276	353	445			774	330	1106	636			801	688	900	684			574	347	673	524			485	709
618	651			503	453	447	612			457	258	477	382			795	355	1117	601			770	700	896	714			635	367	665	488			498	678
733	641			478	467	520	641			468	241	503	352			734	301	1111	586			787	706	897	730			608	355	688	491			463	678
898	640			589	482	542	627			479	271	491	338			713	293	1065	700			779	722	901	743			613	380	711	483			445	706
760	457			610	481	576	642			479	252	521	328			708	260	972	633			793	736	889	767			590	389	733	482			439	687
747	488			748	314	609	654			495	260	530	348			725	244	966	685			809	720	870	754			637	417	751	478			421	671
702	481			654	230	441	572			514	256	617	265			743	264	1049	732			743	709	866	726			631	439	760	468			536	632
607	511			511	289	426	629			535	256	593	259			673	276	1045	755			711	714	837	736			603	437	782	468			516	624
572	516			575	290	488	733			538	280	543	266			637	286	771	236			699	744	804	752			583	428	758	506			533	675
548	504			761	297	504	711			561	251	546	242			487	283	838	284			672	760	783	744			578	447	642	540			596	672
530	518			794	317	525	756			576	247	485	248			470	299	707	528			809	760	749	736			539	447	640	563			623	701
563	538			861	370	504	768			575	277	561	483			449	286	898	497			755	763	718	743			557	425	661	589			530	916
487	489			544	368	481	750			593	269	564	506			387	358	837	610			746	738	698	744			467	413	689	556			484	800
530	452			731	440	443	759			611	298	545	534			416	366	1021	655			718	763	688	757			801	389	545	655			463	623
713	455			617	257	548	796			627	280	592	587			437	399	673	699			693	773	693	775			792	413	571	717			397	619
891	693			560	330	581	780			618	260	632	579			459	456	683	716			706	790	672	773			781	401	600	699			458	538
900	712			722	334	591	738			629	248	659	585			437	470	816	853			726	792	670	787			745	398	656	694			747	525
862	707			777	404	609	732			649	271	698	571			411	432	875	857			705	806	706	801			731	387	448	765			794	665
847	684			789	425	584	706			650	249	781	571			401	412	682	343			680	819	739	789			764	414	555	756			752	436
830	726			735	466	558	701			663	267	759	559			365	428					657	815	771	792			739	431	524	795			696	407
805	737			460	489	551	732			670	295	854	505			603	432					634	815	666	745			759	435	454	837			599	497
838	746			455	518	660	735			647	303	833	495			611	421					613	812	677	714			753	453	426	864			740	282
860	742			483	509	656	682			627	305	857	527			595	404					589	821	707	709			713	439	458	877			874	269
824	701			501	516	685	659			562	317	830	525			587	440					649	832	736	691			684	425	617	873			915	338
738	717			444	572	656	651			558	293	890	536			610	461					686	842	801	682			681	394	415	727			798	460
757	750			496	575	691	636			512	303	881	506			745	456					695	867	625	775			667	362	429	785			854	546
693	748			627	538	687	605			488	293	496	679			761	436					717	868	395	652			650	263	447	800			567	550
675	720			660	554	659	597			467	325	515	700			781	429					725	839	381	621			389	433	361	837			562	578
674	692			647	495	759	564			466	341	492	708			761	411					729	815	340	585			371	415	360	856			715	513
630	692			628	491	766	595			429	324	525	649			845	416					743	822	313	599			513	451	298	866			719	541
624	711			671	507	766	629			442	302	527	675			877	384					761	828	378	539			654	433	405	885			862	473
586	697			693	503	826	669			482	354	549	672			865	363					749	790	350	515			669	443	400	915			873	458
578	721			728	504	851	671			507	343	548	698			868	339					777	799	353	489			727	405	498	953			382	757
574	677			759	511	872	717			499	369	607	618			629	473					781	776	445	522			715	353	758	726			540	716
531	685			798	510	880	671			532	385	645	614			657	456					781	828	420	544			729	364	783	693			443	637
461	679			783	501	899	715			556	370	675	620			764	252					807	804	443	579			427	425	689	774			912	415
504	697			814	482	821	713			578	362	723	627			781	229					829	798	455	590			425	450	727	791			933	387
528	715			891	490	762	769			571	342	742	603			776	187					821	778	551	612			853	137	695	875			795	237
543	720			909	532	664	772			604	363	749	638			632	116					843	814	592	639			759	198	670	850			785	266
518	751			845	518	697	765			618	340	773	652			599	108					833	834	560	657			737	191	670	818			681	295
459	741			843	545	617	760			629	360	794	633			444	210					846	850	551	687			651	197	649	791			720	270
722	758			869	528	917	669			595	379	801	600			461	218					810	828	574	683			615	303	650	758			849	199
788	764			913	492	949	678			507	419	823	644			360	358					797	843	447	679			679	487	658	735			802	322
683	817			894	610	961	705			469	392	826	670			365	382					865	830	413	702			709	463	708	693			737	342
724	830			880	598	983	681			445	385	781	682			362	322					894	828	397	685			673	461	729	669			451	579
745	802			860	591	990	720			427	357	761	712			418	278					886	808	413	721			659	473	711	655			409	595
727	785			845	575	1009	736			523	433	721	726			537	314					911	802	701	503			640	468	760	662			428	607
693	794			825	592	970	742			544	416	687	718			545	332					906	780	690	533			586	479	766	644			361	797
612	823			800	562	906	759			560	423	645	670			556	350					899	765	772	585			543	467	747	687			567	862
607	802			796	534	889	739			592	425	670	660			515	302					879	780	738	605			497	483	789	647			590	852
540	807			772	550	1019	645			600	447	722	846			501	318					863	775	859	597			510	492	749	611			481	851
537	782			759	561	998	626			567	484	723	770			477	348					864	800	843	581			539	490	775	601			652	860
550	760			780	575	1015	593			589	473	747	745			467	361					871	755	843	557			550	507	764	574			696	820
503	826			757	592	1026	619			620	466	775	752			454	348					881	716	865	558			526	509	788	560			701	789
512	847			816	605	1002	517			648	453	793	726			495	394					862	700	854	623			525	529	806	553			694	690
490	862			802	581	990	409			642	474	695	745			483	426					835	725	825	612			557	529	834	504			689	668
466	841			807	620	971	320			627	496	644	772			460	416					862	727	827	647			498	541	812	490			739	698
445	818			766	614	805	446			678	502	643	802			532	424					837	685	827	679			465	509	806	510			644	718
467	783			728	622	787	456			683	525	656	827			562	399					819	663	845	682			461	489	669	444			568	661
479	802			708	615	546	348			623	548	553	824			786	284					801	647	839	705			437	493	642	439			802	586
805	840			691	609	288	402			639	530	567	751			778	270					821	646	869	679			424	515	654	425			786	365
828	857			678	591	395	529			619	577	505	842			762	300					837	655	921	599			418	496	625	412			871	216
843	826			655	599	590	498			634	595	529	850			834	308					849	634	933	585			409	469	621	430			736	149
844	792			721	582	602	477			649	580	473	836			845	332					870	640	823	581			329	500	599	442
765	819			721	532	856	292			686	578	427	832			791	184					858	648	701	632			327	535	578	430
664	880			695	545	960	443			710	583	445	853			795	162					870	668	681	634			327	563	562	409
645	892			684	531	716	481			708	552	469	883			549	372					897	670	668	647			354	543	542	389
700	885			668	574	816	520			728	537	503	913			602	338					908	703	819	550			361	557	524	426
728	883			640	584	1028	550			728	519	516	927			615	374					929	690	683	356			403	553	432	402
810	879			643	541	1027	712			740	504	537	931			614	324					950	704	673	843			350	574	435	383
794	903			637	511	995	751			750	531	523	908			585	316					937	733	745	840			357	605	511	391
563	894			570	492	789	718			760	515	529	882			579	279					906	729	777	832			335	602	484	408
598	910			502	555	840	752			773	491	553	908			905	500					918	754	763	873			349	624	618	484
651	932			530	558	818	762			764	464	562	941			919	513					939	759	813	852			349	659	718	441
670	919			528	590	740	752			769	435	584	923			914	541					954	768	823	869			367	715	698	432
711	942			561	575	698	715			735	430	601	897			903	560					969	770	805	869			381	735	728	411
767	917			557	615	658	563			713	423	624	901			869	598					971	740	819	889			404	750	746	416
743	911			461	561	530	839			705	403	641	882			881	613					975	708	781	895			429	762	768	416
711	914			523	618	555	835			736	407	689	871			847	551					983	690	767	916			434	746	797	425
590	857			547	647	594	809			666	386	501	874			829	575					1007	692	790	927			422	737	784	443
681	940			580	630	591	874			685	374	463	794			804	561					1013	728	853	815			439	713	815	446
623	788			601	640	623	887			675	352	436	769			757	583					1031	711	883	803			432	685	560	528
526	827			620	624	651	878			673	321	436	746			731	587					757	506	811	800			415	675	524	506
856	609			709	638	636	791			695	314	416	732			776	612					753	480	641	917			407	658	505	541
640	812			684	644	676	822			714	320	405	756			783	590					724	485	631	896			394	639	620	574
				884	716	689	866			712	268	396	724			741	618					727	456	695	875			369	638	602	590
				873	725	740	798			697	249	379	696			690	609					695	494	680	859			405	621	612	623
				880	737	696	806			741	247	362	678			691	629					676	480	656	893			435	657	644	606
				794	710	785	832			746	287	379	656			627	593					668	502	613	886			443	639	462	561
				798	676	838	819			732	276	399	630			661	557					730	506	718	893			447	618	416	560
				778	670	853	833			759	272	564	646			676	539					727	543	673	953			424	627	387	582
				767	658	856	856			775	280	575	773			689	519					767	535	829	806			457	603	380	554
				759	678	829	859			787	257	581	807			675	509					725	559	643	804			471	615	444	604
				753	701	914	852			819	262	869	574			651	517					760	568	554	727			486	625	421	638
				775	698	947	800			814	295	702	544			645	495					739	580	771	707			501	641	507	662
				778	721	927	810			799	285	712	519			624	507					656	534	813	717			499	670	501	700
				735	681	939	734			785	303	727	496			589	478					628	522	617	719			475	667	296	711
				710	664	1014	676			774	314	561	564			573	458					571	518	382	567			471	646	297	737
				691	674	518	818			779	337	815	584			540	457					570	494	379	697			489	688	276	733
				713	685	475	803			749	333	800	536			533	498					539	518	455	710			520	696	293	788
				701	704	605	626			807	307	514	496			507	477					525	504	427	717			466	697	320	812
				728	740	333	407			823	324	495	510			494	488					528	473	601	789			481	714	383	816
				704	727					835	351	366	519			481	521					544	466	590	811			498	717	427	913
				783	744					805	365	607	298			511	533					527	454	401	526			477	731	544	891
				653	741					755	361					455	526					499	452	334	461			479	751	479	767
				627	732					715	371					465	539					499	495	475	266			491	761	646	412
				602	728					707	350					396	523					495	518	443	296			512	755	636	386
				612	700					681	429					413	491					481	537	573	272			519	740	724	383
				648	712					660	432					436	495					459	534	699	172			535	735	683	436
				617	672					788	430					424	476					426	515	852	314			521	725	443	510
				595	675					809	422					403	469					412	530	869	312			533	713	463	492
				640	667					824	429					366	466					415	482					457	761	535	473
				656	674					829	453					339	481					392	498					451	735	453	353
				647	645					855	382					379	562					370	502					390	585	478	328
				543	667					849	416					443	547					377	482					437	553	459	330
				508	658					863	423					427	596					354	488					457	550	516	306
				416	690					862	444					465	579					332	498					468	549	535	309
				445	698					890	435					476	605					330	470					497	569	552	312
				430	717					871	460					491	594					328	445					518	552	570	315
				432	747					859	485					501	611					363	438					555	588	541	338
				418	769					817	385					505	630					370	463					586	591	604	316
				483	743					879	362					529	623					442	414					603	603	646	323
				498	730					912	334					558	605					432	394					604	623	686	324
				520	733					898	344					570	589					402	410					577	613	762	347
				544	740					936	328					719	553					475	403					562	629	788	402
				475	711					936	305					739	516					471	427					541	631	809	354
				482	684					903	288					761	488					479	452					527	613	823	331
				486	661					867	309					783	502					525	424					516	599	845	395
				441	673					884	325					808	505					539	426					539	656	872	322
				450	601					914	391					568	535					559	443					523	638	859	306
				437	624					902	411					587	525					569	423					646	633	843	239
				454	656					928	393					577	509					572	407					641	615	802	270
				410	666					944	399					863	656					538	401					662	599	801	216
				417	627					967	357					866	628					586	436					641	583	785	202
				406	743					983	368					832	607					605	414					645	557	741	224
				664	529					992	389					851	580					619	431					645	542	745	191
				877	685					1008	428					889	582					605	448					641	513	676	201
				904	660					999	441					843	666					611	465					623	490	655	200
				905	625					1017	457					857	684					581	464					621	523	598	209
				494	628					972	412					831	690					659	444					588	531	535	189
				447	770					972	465					808	678					661	425					606	546	551	168
				425	794					990	471					801	692					684	450					591	503	521	218
				450	801					926	449					818	702					701	438					659	498	508	239
				460	813					807	478					811	720					858	494					669	507	489	247
				478	825					830	477					831	726					837	499					658	523	482	285
				494	780					714	457					787	662					885	503					707	521	517	284
				493	755					838	527					759	674					868	540					726	489	494	314
				528	765					781	527					737	684					875	569					718	575	556	247
				515	779					742	553					744	696					851	564					744	521	556	222
				580	808					737	584					766	694					866	582					819	502	561	202
				553	825					717	593					730	711					849	589					794	469	633	116
				547	842					744	605					711	704					829	595					766	465	684	103
				544	866					796	593					769	730					821	565					814	469	698	118
				535	880					818	582					703	642					782	593					860	506	714	96
				525	861					837	583					667	638					928	396					882	511	729	80
				514	871					850	567					642	637					933	368					900	489	754	76
				568	870					869	572					691	693					955	398					869	478	753	90
				595	837					883	548					686	706					970	384					891	463	769	96
				611	844					878	524					659	705					997	402					918	475	795	101
				614	866					896	559					631	692					926	348					922	499	767	78
				639	868					935	558					589	661					919	312					925	521	705	40
				635	852					960	562					588	642					902	306					908	523	671	83
				665	840					967	527					579	616					883	313					888	575	614	140
				684	863					953	512					607	572					860	323					878	595	586	171
				702	857					936	486					615	559					849	307					901	596	758	147
				718	856					913	491					640	557					809	295					870	620	791	158
				715	807					1016	492					632	530					796	267					880	657	811	163
				708	776					1035	498					609	520					808	258					914	649	843	166
				684	768					1027	520					604	537					831	250					755	643	706	176
				649	780					1043	527					531	584					832	250					718	626	750	320
				629	770					1041	552					488	645					808	234					729	643	723	310
				617	754					1035	579					467	648					789	243					773	620	784	297
				588	763					1044	604					467	671					741	267					791	602	762	262
				593	786					1017	569					440	663					727	285					799	576	772	234
				793	823					996	574					454	654					733	309					800	544	640	262
				769	841					983	533					473	706					755	306					809	518	663	259
				810	792					1004	535					521	723					743	349					609	694	613	250
				793	781					1045	630					552	730					780	358					603	669	619	281
				768	789					979	622					590	688					747	384					641	703	596	274
				745	777					962	610					577	710					796	399					653	691	591	254
				831	789					937	604					586	732					769	390					683	659	639	236
				833	810					924	583					611	722					703	402					583	753	662	236
				820	821					886	591					629	737					715	376					637	732	697	218
				824	840					847	622					819	740					699	354					549	761	682	230
				511	809					810	644					791	760					687	380					543	787	719	239
				690	913					836	641					778	773					669	396					567	772	536	273
				700	930					866	643					764	774					653	338					589	778	669	382
				726	927					894	646					749	760					631	358					611	761	611	363
				738	946					938	648					742	789					645	378					755	760	581	346
				755	935					947	655					721	798					687	314					737	764	663	308
				783	931					973	662					735	830					691	276					717	779	890	303
				805	928					997	659					717	828					655	306					878	708	948	386
				772	862					1034	662					699	832					643	286					811	779	402	440
				750	877					1038	690					707	853					659	266					916	625	368	451
				757	893					1007	702					700	770					625	286					913	548	443	478
				667	902					943	705					704	790					599	284					743	569	592	421
				644	911					926	720					681	780					586	270					724	531	591	399
				623	905					918	705					665	732					573	283					607	573	949	543
				621	886					898	694					647	748					588	302					647	663	622	773
				585	885					855	703					628	756					589	320					683	689	266	772
				570	843					833	688					608	770					610	326					620	613	530	939
				576	827					794	693					625	784					633	319					675	586	488	928
				777	900					778	679					597	791					597	348					828	527	450	855
				784	883					783	651					605	818					553	374					857	534	509	647
				808	754					753	651					607	834					539	352					571	556	883	504
				788	949					740	626					623	838					527	335					613	819	845	478
				768	950					707	652					656	846					514	312					607	833	642	354
				790	858					708	672					571	818					541	304					584	845	777	285
				693	840					691	687					556	790					517	355					605	859	713	139
				863	765					743	675					529	771					503	334					621	862
				655	797					724	712					538	801					423	341					627	838
										643	762					495	796					447	350					559	851
										690	782					547	846					452	370					524	859
										710	783					648	865					465	378					509	834
										724	777					628	869					419	372					539	819
										782	741					607	863					412	380					520	808
										748	728					622	886					403	360					483	816
										831	733					605	916					417	360					495	829
										851	733					574	902					380	366					471	798
										867	738					555	869					382	385					455	782
										874	766					568	847					366	404					495	773
										908	789					483	868					343	422					546	886
										883	796					445	613					343	394					572	901
										865	792					451	631					441	464					581	880
										838	789					431	628					803	332					622	935
										810	788					441	642					785	288					670	930
										775	794					444	596					725	231					697	927
										785	766					413	571					737	248					686	893
										911	730					392	582					292	462					646	861
										954	753					405	610					309	474					672	873
										944	775					377	609					1062	484					807	816
										1007	764					551	624					1076	488					829	835
										989	779					539	608					1078	511					843	849
										1029	734					626	646					1054	519					787	815
										722	748					573	668					1048	502					847	787
										488	832					766	344					1074	572					805	730
										497	808					737	366					1085	601					804	703
										509	841					771	528					1098	586					790	639
										529	853					747	547					1079	632					801	654
										556	860					423	675					1066	600					606	741
										578	860					419	711					1045	593					391	717
										589	833					451	717					1028	574					570	792
										570	810											1003	610					677	819
										612	837											1022	628					736	814
										610	875											1036	607					715	812
										638	841											1051	626					715	850
										625	812											926	551					753	852
										644	813											931	529					734	882
										660	847											934	639					747	901
										672	883											902	628					787	870
										679	875											951	664					916	696
										715	884											978	654					394	515
										733	865											973	601					514	185
										715	846											999	656					737	230
										719	810											1044	684					833	320
										733	818											1062	663					779	330
										757	830											1037	652
										764	865											1037	737
										764	884											1017	363
										795	876											1026	384
										889	867											991	372
										877	848											953	358
										897	837											963	334
										871	833											959	291
										874	808											977	323
										887	821											718	331
										907	812											867	288
										957	823											849	443
										977	806											873	426
										942	835											909	434
										793	807											929	427
										898	668											968	436
										661	710											950	462
										664	802											929	473
																						903	463
																						889	455
																						900	475
																						911	490
																						929	499
																						810	518
																						952	517
																						962	531
																						993	553
																						999	529
																						978	533
																						992	509

## Sheet: F2 R1 D
F2 R1 Cam. 3 C
Fast		Slow		Intermediate
X	Y	X	Y	X	Y
748	207	781	288	836	222
776	194	815	232	817	207
792	207	714	311	807	192
694	168	639	211	800	225
542	134	830	399	773	228
548	112	844	455	784	247
581	113	773	524	749	247
530	194	707	516	713	238
518	211	660	474	720	206
515	228	911	509	700	201
496	240	869	559	719	183
512	253	912	588	668	199
535	241	864	661	620	192
565	252	907	682	633	154
500	312	567	472	644	133
518	327	549	565	651	117
577	314	463	703	671	126
590	265	823	771	663	147
604	305	787	802	595	134
628	250	745	851	593	155
680	247	681	846	568	137
691	223	620	924	528	147
732	227			525	126
708	270			468	156
759	272			471	189
820	300			468	210
849	309			477	222
857	324			495	214
843	373			490	192
815	329			461	240
880	397			457	270
897	435			480	265
855	422			426	249
869	472			545	212
754	379			545	182
721	358			564	185
670	377			590	185
694	431			583	200
616	441			563	211
571	376			557	232
564	355			612	225
574	344			629	199
594	218			651	188
653	180			631	233
498	187			661	267
408	263			645	255
417	219			633	275
507	396			611	285
560	428			633	300
605	462			678	284
736	417			692	301
788	451			664	309
774	475			656	326
771	353			645	339
800	359			668	350
841	340			688	321
875	426			698	341
881	452			693	358
903	466			601	324
737	176			541	316
757	172			527	307
604	370			545	282
591	392			565	284
614	389			530	271
672	418			603	251
643	382			488	433
745	342			515	426
750	331			525	408
740	308			554	405
833	317			595	415
838	275			541	437
810	261			518	465
558	162			505	478
579	159			583	456
524	167			615	422
535	396			621	407
919	542			592	342
909	567			611	349
881	541			629	325
897	514			645	361
872	503			708	377
901	477			708	400
880	579			787	340
916	615			772	319
918	643			801	287
914	664			729	290
888	657			735	265
876	638			830	254
873	617			892	414
845	642			816	464
787	599			834	438
832	629			829	421
724	600			812	442
694	577			807	414
720	556			805	396
750	532			812	377
624	555			824	357
575	579			788	375
497	604			751	400
476	622			762	425
524	646			675	454
441	544			696	460
517	539			651	437
427	591			638	450
665	631			637	468
609	600			644	412
591	620			666	397
575	650			508	442
618	651			503	453
733	641			478	467
898	640			589	482
760	457			610	481
747	488			748	314
702	481			654	230
607	511			511	289
572	516			575	290
548	504			761	297
530	518			794	317
563	538			861	370
487	489			544	368
530	452			731	440
713	455			617	257
891	693			560	330
900	712			722	334
862	707			777	404
847	684			789	425
830	726			735	466
805	737			460	489
838	746			455	518
860	742			483	509
824	701			501	516
738	717			444	572
757	750			496	575
693	748			627	538
675	720			660	554
674	692			647	495
630	692			628	491
624	711			671	507
586	697			693	503
578	721			728	504
574	677			759	511
531	685			798	510
461	679			783	501
504	697			814	482
528	715			891	490
543	720			909	532
518	751			845	518
459	741			843	545
722	758			869	528
788	764			913	492
683	817			894	610
724	830			880	598
745	802			860	591
727	785			845	575
693	794			825	592
612	823			800	562
607	802			796	534
540	807			772	550
537	782			759	561
550	760			780	575
503	826			757	592
512	847			816	605
490	862			802	581
466	841			807	620
445	818			766	614
467	783			728	622
479	802			708	615
805	840			691	609
828	857			678	591
843	826			655	599
844	792			721	582
765	819			721	532
664	880			695	545
645	892			684	531
700	885			668	574
728	883			640	584
810	879			643	541
794	903			637	511
563	894			570	492
598	910			502	555
651	932			530	558
670	919			528	590
711	942			561	575
767	917			557	615
743	911			461	561
711	914			523	618
590	857			547	647
681	940			580	630
623	788			601	640
526	827			620	624
856	609			709	638
640	812			684	644
				884	716
				873	725
				880	737
				794	710
				798	676
				778	670
				767	658
				759	678
				753	701
				775	698
				778	721
				735	681
				710	664
				691	674
				713	685
				701	704
				728	740
				704	727
				783	744
				653	741
				627	732
				602	728
				612	700
				648	712
				617	672
				595	675
				640	667
				656	674
				647	645
				543	667
				508	658
				416	690
				445	698
				430	717
				432	747
				418	769
				483	743
				498	730
				520	733
				544	740
				475	711
				482	684
				486	661
				441	673
				450	601
				437	624
				454	656
				410	666
				417	627
				406	743
				664	529
				877	685
				904	660
				905	625
				494	628
				447	770
				425	794
				450	801
				460	813
				478	825
				494	780
				493	755
				528	765
				515	779
				580	808
				553	825
				547	842
				544	866
				535	880
				525	861
				514	871
				568	870
				595	837
				611	844
				614	866
				639	868
				635	852
				665	840
				684	863
				702	857
				718	856
				715	807
				708	776
				684	768
				649	780
				629	770
				617	754
				588	763
				593	786
				793	823
				769	841
				810	792
				793	781
				768	789
				745	777
				831	789
				833	810
				820	821
				824	840
				511	809
				690	913
				700	930
				726	927
				738	946
				755	935
				783	931
				805	928
				772	862
				750	877
				757	893
				667	902
				644	911
				623	905
				621	886
				585	885
				570	843
				576	827
				777	900
				784	883
				808	754
				788	949
				768	950
				790	858
				693	840
				863	765
				655	797

## Sheet: F2 R2 D
F2 R2 Cam. 3 C
Fast		Slow		Intermediate
X	Y	X	Y	X	Y
378	310	948	546	292	317
396	337	1008	552	277	339
363	358	1003	476	309	334
341	346	912	639	289	354
353	296	983	642	273	377
418	300	1020	690	256	385
463	301	974	766	268	405
372	404	855	766	261	431
328	437	847	653	279	438
304	428	796	655	274	462
368	434	721	621	292	458
511	284	723	564	287	484
588	247	748	487	323	477
637	328	737	461	325	508
599	334	843	435	349	487
582	315	849	461	364	505
544	312	916	422	349	521
527	327	791	330	336	526
487	333	691	342	379	554
522	367	614	386	375	582
490	387	662	473	405	564
460	367	632	568	406	613
415	461	615	604	386	631
435	464	573	563	408	640
458	490	560	671	426	659
430	419	605	678	397	675
303	377	482	676	377	680
364	467	467	695	389	709
382	489	448	728	408	724
365	616	412	680	403	735
356	564	439	640	418	749
361	537	432	602	431	735
559	402	425	566	431	709
588	393	303	476	426	687
618	411	980	431	455	681
424	504	449	406	454	706
446	547	527	409	476	710
458	558	389	404	497	692
499	532	388	600	470	728
553	506	406	698	462	751
544	488	525	709	435	784
539	469	756	262	455	795
513	458	906	315	475	780
488	475	850	327	517	737
493	430	503	619	520	788
579	451	750	853	541	772
550	441	701	833	556	764
626	441	867	592	574	753
643	412			504	799
692	456			566	722
690	392			629	737
650	369			648	722
732	344			629	702
735	386			604	704
765	391			632	660
775	355			647	625
753	314			624	628
730	301			587	675
798	393			561	648
784	414			542	667
826	405			536	697
875	398			512	672
901	373			500	653
936	373			481	654
903	462			460	646
857	352			470	632
427	387			486	610
443	347			518	602
966	388			541	605
941	426			557	620
928	465			575	593
894	503			561	574
886	488			590	547
861	505			594	526
918	528			530	509
938	521			509	482
958	495			499	506
992	496			474	512
983	555			459	526
951	583			437	514
981	593			421	530
906	611			452	468
931	625			452	447
964	638			475	458
877	618			477	491
847	602			472	423
821	612			451	426
790	618			436	435
803	560			397	448
826	552			392	432
853	543			408	415
786	544			407	384
790	507			402	366
904	577			388	372
592	601			367	385
599	567			348	382
555	594			330	375
533	563			335	282
551	546			370	259
575	534			376	281
613	518			402	272
652	499			402	298
658	531			404	247
707	515			418	241
688	547			431	228
507	577			441	250
492	562			424	272
470	607			455	276
447	612			457	258
520	641			468	241
542	627			479	271
576	642			479	252
609	654			495	260
441	572			514	256
426	629			535	256
488	733			538	280
504	711			561	251
525	756			576	247
504	768			575	277
481	750			593	269
443	759			611	298
548	796			627	280
581	780			618	260
591	738			629	248
609	732			649	271
584	706			650	249
558	701			663	267
551	732			670	295
660	735			647	303
656	682			627	305
685	659			562	317
656	651			558	293
691	636			512	303
687	605			488	293
659	597			467	325
759	564			466	341
766	595			429	324
766	629			442	302
826	669			482	354
851	671			507	343
872	717			499	369
880	671			532	385
899	715			556	370
821	713			578	362
762	769			571	342
664	772			604	363
697	765			618	340
617	760			629	360
917	669			595	379
949	678			507	419
961	705			469	392
983	681			445	385
990	720			427	357
1009	736			523	433
970	742			544	416
906	759			560	423
889	739			592	425
1019	645			600	447
998	626			567	484
1015	593			589	473
1026	619			620	466
1002	517			648	453
990	409			642	474
971	320			627	496
805	446			678	502
787	456			683	525
546	348			623	548
288	402			639	530
395	529			619	577
590	498			634	595
602	477			649	580
856	292			686	578
960	443			710	583
716	481			708	552
816	520			728	537
1028	550			728	519
1027	712			740	504
995	751			750	531
789	718			760	515
840	752			773	491
818	762			764	464
740	752			769	435
698	715			735	430
658	563			713	423
530	839			705	403
555	835			736	407
594	809			666	386
591	874			685	374
623	887			675	352
651	878			673	321
636	791			695	314
676	822			714	320
689	866			712	268
740	798			697	249
696	806			741	247
785	832			746	287
838	819			732	276
853	833			759	272
856	856			775	280
829	859			787	257
914	852			819	262
947	800			814	295
927	810			799	285
939	734			785	303
1014	676			774	314
518	818			779	337
475	803			749	333
605	626			807	307
333	407			823	324
				835	351
				805	365
				755	361
				715	371
				707	350
				681	429
				660	432
				788	430
				809	422
				824	429
				829	453
				855	382
				849	416
				863	423
				862	444
				890	435
				871	460
				859	485
				817	385
				879	362
				912	334
				898	344
				936	328
				936	305
				903	288
				867	309
				884	325
				914	391
				902	411
				928	393
				944	399
				967	357
				983	368
				992	389
				1008	428
				999	441
				1017	457
				972	412
				972	465
				990	471
				926	449
				807	478
				830	477
				714	457
				838	527
				781	527
				742	553
				737	584
				717	593
				744	605
				796	593
				818	582
				837	583
				850	567
				869	572
				883	548
				878	524
				896	559
				935	558
				960	562
				967	527
				953	512
				936	486
				913	491
				1016	492
				1035	498
				1027	520
				1043	527
				1041	552
				1035	579
				1044	604
				1017	569
				996	574
				983	533
				1004	535
				1045	630
				979	622
				962	610
				937	604
				924	583
				886	591
				847	622
				810	644
				836	641
				866	643
				894	646
				938	648
				947	655
				973	662
				997	659
				1034	662
				1038	690
				1007	702
				943	705
				926	720
				918	705
				898	694
				855	703
				833	688
				794	693
				778	679
				783	651
				753	651
				740	626
				707	652
				708	672
				691	687
				743	675
				724	712
				643	762
				690	782
				710	783
				724	777
				782	741
				748	728
				831	733
				851	733
				867	738
				874	766
				908	789
				883	796
				865	792
				838	789
				810	788
				775	794
				785	766
				911	730
				954	753
				944	775
				1007	764
				989	779
				1029	734
				722	748
				488	832
				497	808
				509	841
				529	853
				556	860
				578	860
				589	833
				570	810
				612	837
				610	875
				638	841
				625	812
				644	813
				660	847
				672	883
				679	875
				715	884
				733	865
				715	846
				719	810
				733	818
				757	830
				764	865
				764	884
				795	876
				889	867
				877	848
				897	837
				871	833
				874	808
				887	821
				907	812
				957	823
				977	806
				942	835
				793	807
				898	668
				661	710
				664	802

[truncated: 44 more sheets: F2 R3 D, F2 R4 D, F2 R5 D, F3 Control, F3 I C, F3 II C, F3 III C, F3 IV C, F3 V C, F3 VI C, F3 Undernutrition, F3 R1 D, F3 R2 D, F3 R3 D, F3 R4 D, F3 R5 D, F3 R6 D, F4 Control, F4 I C, F4 II C …]
